# Supplementary material for: ﻿Revision of Neotropical Scythrididae moths and descriptions of 22 new species from Argentina, Chile, and Peru (Lepidoptera, Gelechioidea)
Source: Zookeys. 2022 Feb 22;1087:19–104. doi: 10.3897/zookeys.1087.64382 (PMC8888540; doi:10.3897/zookeys.1087.64382)
Supplement: XML Treatment for Rhamphura depressa [file zookeys.1087.64382-treatment1.xml]

<!DOCTYPE tp:taxon-treatment
  PUBLIC "-//TaxonX//DTD Taxonomic Treatment Publishing DTD v0 20100105//EN" "tax-treatment-NSO.dtd">
<tp:taxon-treatment xmlns:tp="http://www.plazi.org/taxpub"><tp:treatment-meta><kwd-group><label>Taxon classification</label><kwd>
                    <named-content content-type="kingdom">Animalia</named-content>
                  </kwd><kwd>
                    <named-content content-type="order">Lepidoptera</named-content>
                  </kwd><kwd>
                    <named-content content-type="family">Scythrididae</named-content>
                  </kwd></kwd-group><mixed-citation publication-type="journal"><person-group><name><surname>Nupponen1</surname><given-names>Kari</given-names></name><name><surname>Sihvonen</surname><given-names>Pasi</given-names></name></person-group><article-title>﻿Revision of Neotropical <tp:taxon-name><tp:taxon-name-part taxon-name-part-type="family">Scythrididae</tp:taxon-name-part></tp:taxon-name> moths and descriptions of 22 new species from Argentina, Chile, and Peru (<tp:taxon-name><tp:taxon-name-part taxon-name-part-type="order">Lepidoptera</tp:taxon-name-part></tp:taxon-name>, <tp:taxon-name><tp:taxon-name-part taxon-name-part-type="superfamily">Gelechioidea</tp:taxon-name-part></tp:taxon-name>)</article-title><source>Zookeys</source><day>22</day><month>02</month><year>2022</year><volume>1087</volume><fpage>19</fpage><lpage>104</lpage><pub-id pub-id-type="doi">10.3897/zookeys.1087.64382</pub-id></mixed-citation></tp:treatment-meta><tp:nomenclature><label>﻿</label><tp:taxon-name>
                  <object-id xmlns:xlink="http://www.w3.org/1999/xlink" content-type="arpha" xlink:type="simple">CE18C4ED-A78D-56E0-9CA1-AAFE2CD3030D</object-id>
                  <tp:taxon-name-part taxon-name-part-type="genus" reg="Rhamphura">Rhamphura</tp:taxon-name-part>
                  <tp:taxon-name-part taxon-name-part-type="species" reg="depressa">depressa</tp:taxon-name-part>
                </tp:taxon-name><tp:taxon-authority>(Meyrick, 1931),</tp:taxon-authority><tp:taxon-status xmlns:xlink="http://www.w3.org/1999/xlink" xlink:type="simple">comb. nov.</tp:taxon-status><xref ref-type="fig" rid="F1">Figs 1</xref><xref ref-type="fig" rid="F7">, 35</xref><tp:nomenclature-citation-list><tp:nomenclature-citation><tp:taxon-name>
                      <tp:taxon-name-part taxon-name-part-type="genus" reg="Scythris">Scythris</tp:taxon-name-part>
                      <tp:taxon-name-part taxon-name-part-type="species" reg="depressa">depressa</tp:taxon-name-part>
                    </tp:taxon-name><comment>Meyrick, 1931. Zoological Journal of the Linnean Society 37: 282.</comment></tp:nomenclature-citation></tp:nomenclature-citation-list></tp:nomenclature><tp:treatment-sec sec-type="material" id="SECID0E6QBG"><title>Material examined.</title><p><bold><italic>Holotype</italic>.</bold> Paraguay • ♂; Chaco region, Makthlawaiya; GSC [G. S. Carter]; 11.26.; [genitalia slide] <abbrev xmlns:xlink="http://www.w3.org/1999/xlink" xlink:title="John Frederick Gates Clarke" id="ABBRID0EKRBG" xlink:type="simple">JFGC</abbrev> No. 8061; <named-content xmlns:xlink="http://www.w3.org/1999/xlink" content-type="dwc:institutional_code" xlink:type="simple">NHMUK</named-content> ID 010922355; <named-content xmlns:xlink="http://www.w3.org/1999/xlink" content-type="dwc:institutional_code" xlink:type="simple">NHMUK</named-content> slide ID 010316669; coll. <named-content xmlns:xlink="http://www.w3.org/1999/xlink" content-type="dwc:institutional_code" xlink:type="simple">NHMUK</named-content>.</p></tp:treatment-sec><tp:treatment-sec sec-type="material" id="SECID0E4RBG"><title>Other material.</title><p>Argentina • 2 ♂; prov. Santiago del Estero, Pozo Honda village S, by salt lake; <named-content xmlns:xlink="http://www.w3.org/1999/xlink" content-type="dwc:verbatimCoordinates" xlink:type="simple"><named-content content-type="geo-json" specific-use="{&#34;type&#34;:&#34;Point&#34;,&#34;coordinates&#34;:[-64.466667,-27.286667]}" id="NCID0EGSBG" xlink:type="simple">27°17.2'S, 64°28.0'W</named-content></named-content>, 260 m a.s.l.; 19 Sep. 2017; K. Nupponen &amp; R. Haverinen leg.; [<abbrev xmlns:xlink="http://www.w3.org/1999/xlink" xlink:title="Barcode of Life Data System" id="ABBRID0ELSBG" xlink:type="simple">BOLD</abbrev> sample ID] KN01044; [genitalia slide] K. Nupponen prep. no. 2/9 Dec. 2019; coll. <abbrev xmlns:xlink="http://www.w3.org/1999/xlink" xlink:title="research collection of Kari and Timo Nupponen, Espoo, Finland" id="ABBRID0EPSBG" xlink:type="simple">NUPP</abbrev> (<named-content xmlns:xlink="http://www.w3.org/1999/xlink" content-type="dwc:institutional_code" xlink:type="simple">MZH</named-content>).</p></tp:treatment-sec><tp:treatment-sec sec-type="diagnosis" id="SECID0EYSBG"><title>Diagnosis.</title><p>Externally hardly separable from <italic><tp:taxon-name><tp:taxon-name-part taxon-name-part-type="genus" reg="Rhamphura">R.</tp:taxon-name-part><tp:taxon-name-part taxon-name-part-type="species" reg="dimota">dimota</tp:taxon-name-part></tp:taxon-name></italic> and <italic><tp:taxon-name><tp:taxon-name-part taxon-name-part-type="genus" reg="Rhamphura">R.</tp:taxon-name-part><tp:taxon-name-part taxon-name-part-type="species" reg="subdimota">subdimota</tp:taxon-name-part></tp:taxon-name></italic>. Reliable determination can be achieved by genitalia examination (DNA barcode not available for <italic><tp:taxon-name><tp:taxon-name-part taxon-name-part-type="genus" reg="Rhamphura">R.</tp:taxon-name-part><tp:taxon-name-part taxon-name-part-type="species" reg="dimota">dimota</tp:taxon-name-part></tp:taxon-name></italic> yet). Gnathos is labiate, short and sclerotised in <italic><tp:taxon-name><tp:taxon-name-part taxon-name-part-type="genus" reg="Rhamphura">R.</tp:taxon-name-part><tp:taxon-name-part taxon-name-part-type="species" reg="depressa">depressa</tp:taxon-name-part></tp:taxon-name></italic>; gnathos base is triangular hood, distal arm is short and bent in <italic><tp:taxon-name><tp:taxon-name-part taxon-name-part-type="genus" reg="Rhamphura">R.</tp:taxon-name-part><tp:taxon-name-part taxon-name-part-type="species" reg="dimota">dimota</tp:taxon-name-part></tp:taxon-name></italic>; absent in <italic><tp:taxon-name><tp:taxon-name-part taxon-name-part-type="genus" reg="Rhamphura">R.</tp:taxon-name-part><tp:taxon-name-part taxon-name-part-type="species" reg="subdimota">subdimota</tp:taxon-name-part></tp:taxon-name></italic>. Lateral processes of tegumen absent in <italic><tp:taxon-name><tp:taxon-name-part taxon-name-part-type="genus" reg="Rhamphura">R.</tp:taxon-name-part><tp:taxon-name-part taxon-name-part-type="species" reg="depressa">depressa</tp:taxon-name-part></tp:taxon-name></italic>; triangular, granulate and heavily sclerotised in <italic><tp:taxon-name><tp:taxon-name-part taxon-name-part-type="genus" reg="Rhamphura">R.</tp:taxon-name-part><tp:taxon-name-part taxon-name-part-type="species" reg="dimota">dimota</tp:taxon-name-part></tp:taxon-name></italic>; sub-oval, granulate, with longitudinal cleavage and heavily sclerotised in <italic><tp:taxon-name><tp:taxon-name-part taxon-name-part-type="genus" reg="Rhamphura">R.</tp:taxon-name-part><tp:taxon-name-part taxon-name-part-type="species" reg="subdimota">subdimota</tp:taxon-name-part></tp:taxon-name></italic>. Male tergum VIII trapezoid in <italic><tp:taxon-name><tp:taxon-name-part taxon-name-part-type="genus" reg="Rhamphura">R.</tp:taxon-name-part><tp:taxon-name-part taxon-name-part-type="species" reg="depressa">depressa</tp:taxon-name-part></tp:taxon-name></italic>; rectangular with long diverging anterior apodemes in <italic><tp:taxon-name><tp:taxon-name-part taxon-name-part-type="genus" reg="Rhamphura">R.</tp:taxon-name-part><tp:taxon-name-part taxon-name-part-type="species" reg="dimota">dimota</tp:taxon-name-part></tp:taxon-name></italic> ((note: structures shown are not in comparable position, potentially deformed during dissection); pentagonal and medioposteriorly extended in <italic><tp:taxon-name><tp:taxon-name-part taxon-name-part-type="genus" reg="Rhamphura">R.</tp:taxon-name-part><tp:taxon-name-part taxon-name-part-type="species" reg="dimota">dimota</tp:taxon-name-part></tp:taxon-name></italic>).</p></tp:treatment-sec><tp:treatment-sec sec-type="description" id="SECID0ECXBG"><title>Description.</title><p>The original description is quoted: “Wingspan 11 mm ♂. Head and thorax dark purplish-grey, sternum white. Palpi dark grey, basal joint and basal half of second white. Abdomen blackish, anal tuft grey segmental margins on ventral surface pale ochreous-grey. Forewings dark purplish-grey; a few whitish scales on fold towards middle: cilia grey. Hind wings 0.6, 4 and 5 separate; dark grey; cilia grey.”</p><p><bold><italic>Male genitalia</italic>.</bold> Uncus large, bifurcate; united by transverse sclerotisation. Gnathos labiate, short and sclerotised. Anteriorly to tegumen attached a large formation, consisting of two parallel, curved, medially fused pouches. Phallus short and thick, vase-shaped. Valvae symmetrical, long and slender, of constant width, tip rounded and setose. Sternum VIII rectangular basally, posterior reinforcement extended laterally; lateral apodemes sclerotised and extended anteriorly forming prongs with spoon-shaped apices. Tergum VIII trapezoid plate, posterior margin with numerous minute setae.</p></tp:treatment-sec><tp:treatment-sec sec-type="distribution" id="SECID0EOXBG"><title>Distribution.</title><p>Argentina, Paraguay.</p></tp:treatment-sec><tp:treatment-sec sec-type="habitat" id="SECID0ETXBG"><title>Habitat.</title><p>In Argentina the species was collected in a dry bushy area near a salt lake shore (Fig. <xref ref-type="fig" rid="F36">78</xref>).</p></tp:treatment-sec><tp:treatment-sec sec-type="Genetic data" id="SECID0EYXBG"><title>Genetic data.</title><p>BIN: <ext-link xmlns:xlink="http://www.w3.org/1999/xlink" xlink:type="simple" ext-link-type="uri" xlink:href="http://boldsystems.org/index.php/Public_BarcodeCluster?clusteruri=BOLD:ADY6755">BOLD:ADY6755</ext-link> (<italic>n</italic> = 2 from Argentina). Maximum intraspecific variation 0%. Nearest neighbour: North American <italic><tp:taxon-name><tp:taxon-name-part taxon-name-part-type="genus" reg="Rhamphura">Rhamphura</tp:taxon-name-part></tp:taxon-name></italic> sp. (<tp:taxon-name><tp:taxon-name-part taxon-name-part-type="family">Scythrididae</tp:taxon-name-part></tp:taxon-name>, BIN: <ext-link xmlns:xlink="http://www.w3.org/1999/xlink" xlink:type="simple" ext-link-type="uri" xlink:href="http://boldsystems.org/index.php/Public_BarcodeCluster?clusteruri=BOLD:AAA9059">BOLD:AAA9059</ext-link>, 2.89%).</p></tp:treatment-sec><tp:treatment-sec sec-type="remarks" id="SECID0EWYBG"><title>Remarks.</title><p>New to Argentina. Female unknown. Based on <abbrev xmlns:xlink="http://www.w3.org/1999/xlink" xlink:title="mitochondrial cytochrome oxidase I" id="ABBRID0E3YBG" xlink:type="simple">COI</abbrev> maximum likelihood phylogeny, the South American taxa <italic><tp:taxon-name><tp:taxon-name-part taxon-name-part-type="genus" reg="Rhamphura"/><tp:taxon-name-part taxon-name-part-type="species" reg="subdimota">subdimota</tp:taxon-name-part></tp:taxon-name></italic>, <italic><tp:taxon-name><tp:taxon-name-part taxon-name-part-type="genus" reg="Rhamphura"/><tp:taxon-name-part taxon-name-part-type="species" reg="depressa">depressa</tp:taxon-name-part></tp:taxon-name></italic>, <italic><tp:taxon-name><tp:taxon-name-part taxon-name-part-type="genus" reg="Rhamphura"/><tp:taxon-name-part taxon-name-part-type="species" reg="pozohondaensis">pozohondaensis</tp:taxon-name-part></tp:taxon-name></italic>, <italic><tp:taxon-name><tp:taxon-name-part taxon-name-part-type="genus" reg="Rhamphura"/><tp:taxon-name-part taxon-name-part-type="species" reg="spiniuncus">spiniuncus</tp:taxon-name-part></tp:taxon-name></italic>, <italic><tp:taxon-name><tp:taxon-name-part taxon-name-part-type="genus" reg="Rhamphura"/><tp:taxon-name-part taxon-name-part-type="species" reg="angulisociella">angulisociella</tp:taxon-name-part></tp:taxon-name></italic>, <italic><tp:taxon-name><tp:taxon-name-part taxon-name-part-type="genus" reg="Rhamphura"/><tp:taxon-name-part taxon-name-part-type="species" reg="tetrafasciella">tetrafasciella</tp:taxon-name-part></tp:taxon-name></italic> and <italic><tp:taxon-name><tp:taxon-name-part taxon-name-part-type="genus" reg="Rhamphura"/><tp:taxon-name-part taxon-name-part-type="species" reg="curvisociella">curvisociella</tp:taxon-name-part></tp:taxon-name></italic> group together, associating next to the North American taxa classified in <italic><tp:taxon-name><tp:taxon-name-part taxon-name-part-type="genus" reg="Rhamphura">Rhamphura</tp:taxon-name-part></tp:taxon-name></italic> on <abbrev xmlns:xlink="http://www.w3.org/1999/xlink" xlink:title="Barcode of Life Data System" id="ABBRID0EN2BG" xlink:type="simple">BOLD</abbrev> (Suppl. material <xref ref-type="supplementary-material" rid="S2">2</xref>). Structurally these taxa are heterogeneous and the external characters, male and/or female genitalia show varying degrees of similarities to North American <italic><tp:taxon-name><tp:taxon-name-part taxon-name-part-type="genus" reg="Rhamphura">Rhamphura</tp:taxon-name-part></tp:taxon-name></italic>, as diagnosed and illustrated in <xref ref-type="bibr" rid="B22">Landry (1991)</xref>. With regard to <italic><tp:taxon-name><tp:taxon-name-part taxon-name-part-type="genus" reg="Rhamphura"/><tp:taxon-name-part taxon-name-part-type="species" reg="depressa">depressa</tp:taxon-name-part></tp:taxon-name></italic>, it has male sternum VIII with long, anteriorly directed, free apodemes, which is diagnostic in <italic><tp:taxon-name><tp:taxon-name-part taxon-name-part-type="genus" reg="Rhamphura">Rhamphura</tp:taxon-name-part></tp:taxon-name></italic>. For these reasons, we reclassified <italic><tp:taxon-name><tp:taxon-name-part taxon-name-part-type="genus" reg="Scythris">Scythris</tp:taxon-name-part><tp:taxon-name-part taxon-name-part-type="species" reg="depressa">depressa</tp:taxon-name-part></tp:taxon-name></italic> Meyrick, 1931 as <italic><tp:taxon-name><tp:taxon-name-part taxon-name-part-type="genus" reg="Rhamphura">Rhamphura</tp:taxon-name-part><tp:taxon-name-part taxon-name-part-type="species" reg="depressa">depressa</tp:taxon-name-part></tp:taxon-name></italic> (Meyrick, 1931), new combination.</p></tp:treatment-sec><tp:treatment-sec><!--Section generated to contain objects referenced in tp:taxon-treatment.--><fig id="F1" position="float" orientation="portrait"><object-id xmlns:xlink="http://www.w3.org/1999/xlink" content-type="doi" xlink:type="simple">10.3897/zookeys.1087.64382.figures1-6</object-id><object-id xmlns:xlink="http://www.w3.org/1999/xlink" content-type="arpha" xlink:type="simple">902ECD26-C5B8-51F5-92B9-D9B4C52F4D2D</object-id><label>Figures 1–6.</label><caption><p><tp:taxon-name><tp:taxon-name-part taxon-name-part-type="family">Scythrididae</tp:taxon-name-part></tp:taxon-name> adults, genus <italic><tp:taxon-name><tp:taxon-name-part taxon-name-part-type="genus" reg="Rhamphura">Rhamphura</tp:taxon-name-part></tp:taxon-name></italic><bold>1A</bold><italic><tp:taxon-name><tp:taxon-name-part taxon-name-part-type="genus" reg="Rhamphura">R.</tp:taxon-name-part><tp:taxon-name-part taxon-name-part-type="species" reg="depressa">depressa</tp:taxon-name-part></tp:taxon-name></italic> (Meyrick, 1931), male, holotype <bold>1B</bold><italic><tp:taxon-name><tp:taxon-name-part taxon-name-part-type="genus" reg="Rhamphura">R.</tp:taxon-name-part><tp:taxon-name-part taxon-name-part-type="species" reg="depressa">depressa</tp:taxon-name-part></tp:taxon-name></italic> (Meyrick, 1931), male, holotype <bold>2</bold><italic><tp:taxon-name><tp:taxon-name-part taxon-name-part-type="genus" reg="Rhamphura">R.</tp:taxon-name-part><tp:taxon-name-part taxon-name-part-type="species" reg="dimota">dimota</tp:taxon-name-part></tp:taxon-name></italic> (Meyrick, 1931), male, lectotype <bold>3</bold><italic><tp:taxon-name><tp:taxon-name-part taxon-name-part-type="genus" reg="Rhamphura">R.</tp:taxon-name-part><tp:taxon-name-part taxon-name-part-type="species" reg="subdimota">subdimota</tp:taxon-name-part></tp:taxon-name></italic> Nupponen, sp. nov., male, holotype <bold>4</bold><italic><tp:taxon-name><tp:taxon-name-part taxon-name-part-type="genus" reg="Rhamphura">R.</tp:taxon-name-part><tp:taxon-name-part taxon-name-part-type="species" reg="immunis">immunis</tp:taxon-name-part></tp:taxon-name></italic> (Meyrick, 1916), male, lectotype <bold>5</bold><italic><tp:taxon-name><tp:taxon-name-part taxon-name-part-type="genus" reg="Rhamphura">R.</tp:taxon-name-part><tp:taxon-name-part taxon-name-part-type="species" reg="pozohondaensis">pozohondaensis</tp:taxon-name-part></tp:taxon-name></italic> Nupponen, sp. nov., female, holotype <bold>6</bold><italic><tp:taxon-name><tp:taxon-name-part taxon-name-part-type="genus" reg="Rhamphura">R.</tp:taxon-name-part><tp:taxon-name-part taxon-name-part-type="species" reg="spiniuncus">spiniuncus</tp:taxon-name-part></tp:taxon-name></italic> Nupponen, sp. nov., male holotype.</p></caption><graphic xmlns:xlink="http://www.w3.org/1999/xlink" xlink:href="zookeys-1087-019-g001.jpg" position="float" orientation="portrait" xlink:type="simple" id="oo_649315.jpg"><uri content-type="original_file" xlink:type="simple">https://binary.pensoft.net/fig/649315</uri></graphic></fig><fig id="F7" position="float" orientation="portrait"><object-id xmlns:xlink="http://www.w3.org/1999/xlink" content-type="doi" xlink:type="simple">10.3897/zookeys.1087.64382.figures35-36</object-id><object-id xmlns:xlink="http://www.w3.org/1999/xlink" content-type="arpha" xlink:type="simple">17963F32-8D46-5184-B72C-210549F3AA7F</object-id><label>Figures 35–36.</label><caption><p>Male genitalia of <italic><tp:taxon-name><tp:taxon-name-part taxon-name-part-type="genus" reg="Rhamphura">Rhamphura</tp:taxon-name-part></tp:taxon-name></italic><bold>35</bold><italic><tp:taxon-name><tp:taxon-name-part taxon-name-part-type="genus" reg="Rhamphura">R.</tp:taxon-name-part><tp:taxon-name-part taxon-name-part-type="species" reg="depressa">depressa</tp:taxon-name-part></tp:taxon-name></italic> (Meyrick, 1931), holotype, slide <abbrev xmlns:xlink="http://www.w3.org/1999/xlink" xlink:title="John Frederick Gates Clarke" id="ABBRID0E1LEK" xlink:type="simple">JFGC</abbrev> No. 8061 <bold>36</bold><italic><tp:taxon-name><tp:taxon-name-part taxon-name-part-type="genus" reg="Rhamphura">R.</tp:taxon-name-part><tp:taxon-name-part taxon-name-part-type="species" reg="dimota">dimota</tp:taxon-name-part></tp:taxon-name></italic> (Meyrick, 1931), lectotype, slide <abbrev xmlns:xlink="http://www.w3.org/1999/xlink" xlink:title="John Frederick Gates Clarke" id="ABBRID0ELMEK" xlink:type="simple">JFGC</abbrev> No. 8062.</p></caption><graphic xmlns:xlink="http://www.w3.org/1999/xlink" xlink:href="zookeys-1087-019-g007.jpg" position="float" orientation="portrait" xlink:type="simple" id="oo_649321.jpg"><uri content-type="original_file" xlink:type="simple">https://binary.pensoft.net/fig/649321</uri></graphic></fig><fig id="F36" position="float" orientation="portrait"><object-id xmlns:xlink="http://www.w3.org/1999/xlink" content-type="doi" xlink:type="simple">10.3897/zookeys.1087.64382.figure78</object-id><object-id xmlns:xlink="http://www.w3.org/1999/xlink" content-type="arpha" xlink:type="simple">7731D0D2-B8B0-58DB-9623-40DCE7424085</object-id><label>Figure 78.</label><caption><p>Collecting site of <italic><tp:taxon-name><tp:taxon-name-part taxon-name-part-type="genus" reg="Scythris">Scythris</tp:taxon-name-part><tp:taxon-name-part taxon-name-part-type="species" reg="bicoloristrigella">bicoloristrigella</tp:taxon-name-part></tp:taxon-name></italic> sp. nov. and <italic><tp:taxon-name><tp:taxon-name-part taxon-name-part-type="genus" reg="Rhamphura">Rhamphura</tp:taxon-name-part><tp:taxon-name-part taxon-name-part-type="species" reg="spiniuncus">spiniuncus</tp:taxon-name-part></tp:taxon-name></italic> sp. nov.: Argentina, Andes Mts. (1620 m), salt lake by Cordillera del Tigre, 26 Jan. 2017.</p></caption><graphic xmlns:xlink="http://www.w3.org/1999/xlink" xlink:href="zookeys-1087-019-g036.jpg" position="float" orientation="portrait" xlink:type="simple" id="oo_649350.jpg"><uri content-type="original_file" xlink:type="simple">https://binary.pensoft.net/fig/649350</uri></graphic></fig><supplementary-material xmlns:xlink="http://www.w3.org/1999/xlink" id="S2" position="float" orientation="portrait" xlink:type="simple"><object-id content-type="doi" xlink:type="simple">10.3897/zookeys.1087.64382.suppl2</object-id><object-id content-type="arpha" xlink:type="simple">0F85C9F6-00B0-510B-943C-6234EF24C700</object-id><label>Supplementary material 2</label><caption><p>Supplementary file 2</p></caption><statement content-type="dataType"><label>Data type</label><p>Phylogenetic hypothesis (pdf. file)</p></statement><statement content-type="notes"><label>Explanation note</label><p>Maximum likelihood phylogeny based on 728 <abbrev xlink:title="mitochondrial cytochrome oxidase I" id="ABBRID0EPJBM" xlink:type="simple">COI</abbrev> barcode sequences (including 3 outgroups). Parameters: minimum 500 bp per each sample, W-IQ-TREE (<xref ref-type="bibr" rid="B46">Trifinopoulos et al. 2016</xref>), ultrafast bootstrap (1000 replicates), GTR+F+I+G4 model. Data includes all public <abbrev xlink:title="mitochondrial cytochrome oxidase I" id="ABBRID0EXJBM" xlink:type="simple">COI</abbrev> samples available on <abbrev xlink:title="Barcode of Life Data System" id="ABBRID0E2JBM" xlink:type="simple">BOLD</abbrev> in September 2001 with taxon name ”<tp:taxon-name><tp:taxon-name-part taxon-name-part-type="family">Scythrididae</tp:taxon-name-part></tp:taxon-name>” from North, Central and South America. New <abbrev xlink:title="mitochondrial cytochrome oxidase I" id="ABBRID0EEKBM" xlink:type="simple">COI</abbrev> barcodes published in this paper are highlighted with red. Right margin includes tentative genus classification for the included samples.</p></statement><media xlink:href="zookeys-1087-019-s002.pdf" mimetype="application" mime-subtype="pdf" position="float" orientation="portrait" xlink:type="simple" id="oo_649355.pdf"><uri content-type="original_file" xlink:type="simple">https://binary.pensoft.net/file/649355</uri></media><permissions><license xlink:type="simple"><license-p>This dataset is made available under the Open Database License (http://opendatacommons.org/licenses/odbl/1.0/). The Open Database License (ODbL) is a license agreement intended to allow users to freely share, modify, and use this Dataset while maintaining this same freedom for others, provided that the original source and author(s) are credited.</license-p></license></permissions><attrib specific-use="authors">Kari Nupponen, Pasi Sihvonen</attrib></supplementary-material></tp:treatment-sec><ref-list><ref id="B46"><mixed-citation xmlns:xlink="http://www.w3.org/1999/xlink" xlink:type="simple"><person-group><name name-style="western"><surname>Trifinopoulos</surname><given-names>J</given-names></name><name name-style="western"><surname>Nguyen</surname><given-names>L-T</given-names></name><name name-style="western"><surname>von Haeseler</surname><given-names>A</given-names></name><name name-style="western"><surname>Quang Minh</surname><given-names>B</given-names></name></person-group> (<year>2016</year>) W-IQ-TREE: a fast online phylogenetic tool for maximum likelihood analysis. Nucleic Acids Research 44: W232–W235. <ext-link xlink:href="10.1093/nar/gkw256" ext-link-type="doi" xlink:type="simple">https://doi.org/10.1093/nar/gkw256</ext-link></mixed-citation></ref><ref id="B22"><mixed-citation xmlns:xlink="http://www.w3.org/1999/xlink" xlink:type="simple"><person-group><name name-style="western"><surname>Landry</surname><given-names>JF</given-names></name></person-group> (<year>1991</year>) <article-title>Systematics of Nearctic <tp:taxon-name><tp:taxon-name-part taxon-name-part-type="family">Scythrididae</tp:taxon-name-part></tp:taxon-name> (<tp:taxon-name><tp:taxon-name-part taxon-name-part-type="order">Lepidoptera</tp:taxon-name-part></tp:taxon-name>: <tp:taxon-name><tp:taxon-name-part taxon-name-part-type="superfamily">Gelechioidea</tp:taxon-name-part></tp:taxon-name>): phylogeny and classification of supraspecific taxa, with a review of described species.</article-title><source>Memoirs of the Entomological Society of Canada</source><volume>160</volume>: <fpage>1</fpage>–<lpage>341</lpage>. <ext-link xlink:href="10.4039/entm123160fv" ext-link-type="doi" xlink:type="simple">https://doi.org/10.4039/entm123160fv</ext-link></mixed-citation></ref></ref-list></tp:taxon-treatment>
