# Supplementary material for: ﻿Revision of Neotropical Scythrididae moths and descriptions of 22 new species from Argentina, Chile, and Peru (Lepidoptera, Gelechioidea)
Source: Zookeys. 2022 Feb 22;1087:19–104. doi: 10.3897/zookeys.1087.64382 (PMC8888540; doi:10.3897/zookeys.1087.64382)
Supplement: XML Treatment for Landryia ankylosauroides [file zookeys.1087.64382-treatment11.xml]

<!DOCTYPE tp:taxon-treatment
  PUBLIC "-//TaxonX//DTD Taxonomic Treatment Publishing DTD v0 20100105//EN" "tax-treatment-NSO.dtd">
<tp:taxon-treatment xmlns:tp="http://www.plazi.org/taxpub"><tp:treatment-meta><kwd-group><label>Taxon classification</label><kwd>
                    <named-content content-type="kingdom">Animalia</named-content>
                  </kwd><kwd>
                    <named-content content-type="order">Lepidoptera</named-content>
                  </kwd><kwd>
                    <named-content content-type="family">Scythrididae</named-content>
                  </kwd></kwd-group><mixed-citation publication-type="journal"><person-group><name><surname>Nupponen1</surname><given-names>Kari</given-names></name><name><surname>Sihvonen</surname><given-names>Pasi</given-names></name></person-group><article-title>﻿Revision of Neotropical <tp:taxon-name><tp:taxon-name-part taxon-name-part-type="family">Scythrididae</tp:taxon-name-part></tp:taxon-name> moths and descriptions of 22 new species from Argentina, Chile, and Peru (<tp:taxon-name><tp:taxon-name-part taxon-name-part-type="order">Lepidoptera</tp:taxon-name-part></tp:taxon-name>, <tp:taxon-name><tp:taxon-name-part taxon-name-part-type="superfamily">Gelechioidea</tp:taxon-name-part></tp:taxon-name>)</article-title><source>Zookeys</source><day>22</day><month>02</month><year>2022</year><volume>1087</volume><fpage>19</fpage><lpage>104</lpage><pub-id pub-id-type="doi">10.3897/zookeys.1087.64382</pub-id></mixed-citation></tp:treatment-meta><tp:nomenclature><label>﻿</label><tp:taxon-name>
                  <object-id xmlns:xlink="http://www.w3.org/1999/xlink" content-type="arpha" xlink:type="simple">271E6A3F-1D8D-5B23-8872-4D971B4C6CE9</object-id>
                  <tp:taxon-name-part taxon-name-part-type="genus" reg="Landryia">Landryia</tp:taxon-name-part>
                  <tp:taxon-name-part taxon-name-part-type="species" reg="ankylosauroides">ankylosauroides</tp:taxon-name-part>
                  <object-id xmlns:xlink="http://www.w3.org/1999/xlink" content-type="zoobank" xlink:type="simple">http://zoobank.org/5173B006-37BB-467F-A1CF-187F5B523FC2</object-id>
                </tp:taxon-name><tp:taxon-authority>Nupponen, sp. nov., genus combination</tp:taxon-authority><tp:taxon-status xmlns:xlink="http://www.w3.org/1999/xlink" xlink:type="simple">incertae sedis</tp:taxon-status><xref ref-type="fig" rid="F2">Figs 10</xref><xref ref-type="fig" rid="F10">, 42</xref><xref ref-type="fig" rid="F23">, 65</xref></tp:nomenclature><tp:treatment-sec sec-type="type material" id="SECID0EGOCI"><title>Type material.</title><p><bold><italic>Holotype</italic>.</bold> Argentina • ♂; prov. Santiago del Estero, Pozo Honda village S, by salt lake; <named-content xmlns:xlink="http://www.w3.org/1999/xlink" content-type="dwc:verbatimCoordinates" xlink:type="simple"><named-content content-type="geo-json" specific-use="{&#34;type&#34;:&#34;Point&#34;,&#34;coordinates&#34;:[-64.466667,-27.286667]}" id="NCID0EUOCI" xlink:type="simple">27°17.2'S, 64°28.0'W</named-content></named-content>; 260 m a.s.l.; 20 Sep. 2017; K. Nupponen &amp; R. Haverinen leg.; [<abbrev xmlns:xlink="http://www.w3.org/1999/xlink" xlink:title="Barcode of Life Data System" id="ABBRID0EZOCI" xlink:type="simple">BOLD</abbrev> sample ID] KN01059; [genitalia slide] K. Nupponen prep. No. 4/13 Jan. 2019; coll. <abbrev xmlns:xlink="http://www.w3.org/1999/xlink" xlink:title="research collection of Kari and Timo Nupponen, Espoo, Finland" id="ABBRID0E4OCI" xlink:type="simple">NUPP</abbrev> (<named-content xmlns:xlink="http://www.w3.org/1999/xlink" content-type="dwc:institutional_code" xlink:type="simple">MZH</named-content>).</p><p><bold><italic>Paratypes</italic>.</bold> Argentina • 20 ♂, 9 ♀; same data as for holotype; [<abbrev xmlns:xlink="http://www.w3.org/1999/xlink" xlink:title="Barcode of Life Data System" id="ABBRID0ENPCI" xlink:type="simple">BOLD</abbrev> sample ID] KN01060; [genitalia slide] K. Nupponen prep. No. 2/13 Jan. 2019 ♂; coll. <abbrev xmlns:xlink="http://www.w3.org/1999/xlink" xlink:title="research collection of Kari and Timo Nupponen, Espoo, Finland" id="ABBRID0ERPCI" xlink:type="simple">NUPP</abbrev>; • 21 ♂, 12 ♀; same data as for holotype except collecting date; 19 Sep. 2017; [<abbrev xmlns:xlink="http://www.w3.org/1999/xlink" xlink:title="Barcode of Life Data System" id="ABBRID0EVPCI" xlink:type="simple">BOLD</abbrev> sample IDs] KN01061, KN01062; [genitalia slide] K. Nupponen prep. No. 1/15 Dec. 2019 ♀; coll. <abbrev xmlns:xlink="http://www.w3.org/1999/xlink" xlink:title="research collection of Kari and Timo Nupponen, Espoo, Finland" id="ABBRID0EZPCI" xlink:type="simple">NUPP</abbrev>; • 1 ♀; prov. La Rioja, valley east of Sierra de Sanogasta; <named-content xmlns:xlink="http://www.w3.org/1999/xlink" content-type="dwc:verbatimCoordinates" xlink:type="simple"><named-content content-type="geo-json" specific-use="{&#34;type&#34;:&#34;Point&#34;,&#34;coordinates&#34;:[-67.165000,-29.861667]}" id="NCID0EAQCI" xlink:type="simple">29°51.7'S, 67°09.9'W</named-content></named-content>; 670 m a.s.l.; 22 Sep. 2017; K. Nupponen &amp; R. Haverinen leg.; coll. <abbrev xmlns:xlink="http://www.w3.org/1999/xlink" xlink:title="research collection of Kari and Timo Nupponen, Espoo, Finland" id="ABBRID0EFQCI" xlink:type="simple">NUPP</abbrev>.</p></tp:treatment-sec><tp:treatment-sec sec-type="diagnosis" id="SECID0EJQCI"><title>Diagnosis.</title><p>A pale streak in forewing is diagnostic. In the male genitalia of <italic><tp:taxon-name><tp:taxon-name-part taxon-name-part-type="genus" reg="Landryia">L.</tp:taxon-name-part><tp:taxon-name-part taxon-name-part-type="species" reg="ankylosauroides">ankylosauroides</tp:taxon-name-part></tp:taxon-name></italic>, the S-shaped distal arm of gnathos is distinctive, and similar structure is found only in <italic><tp:taxon-name><tp:taxon-name-part taxon-name-part-type="genus" reg="Landryia">L.</tp:taxon-name-part><tp:taxon-name-part taxon-name-part-type="species" reg="chilensis">chilensis</tp:taxon-name-part></tp:taxon-name></italic>. The two taxa are readily separated by several details in the male genitalia: in <italic><tp:taxon-name><tp:taxon-name-part taxon-name-part-type="genus" reg="Landryia">L.</tp:taxon-name-part><tp:taxon-name-part taxon-name-part-type="species" reg="ankylosauroides">ankylosauroides</tp:taxon-name-part></tp:taxon-name></italic> the left valva is much shorter than the right one (in <italic><tp:taxon-name><tp:taxon-name-part taxon-name-part-type="genus" reg="Landryia">L.</tp:taxon-name-part><tp:taxon-name-part taxon-name-part-type="species" reg="chilensis">chilensis</tp:taxon-name-part></tp:taxon-name></italic> valvae ca. equal length) and the right valva is without large distal lobe (in <italic><tp:taxon-name><tp:taxon-name-part taxon-name-part-type="genus" reg="Landryia">L.</tp:taxon-name-part><tp:taxon-name-part taxon-name-part-type="species" reg="chilensis">chilensis</tp:taxon-name-part></tp:taxon-name></italic> a large distal lobe is present), tergum VIII has narrow lateral arms with melanised spikes (in <italic><tp:taxon-name><tp:taxon-name-part taxon-name-part-type="genus" reg="Landryia">L.</tp:taxon-name-part><tp:taxon-name-part taxon-name-part-type="species" reg="chilensis">chilensis</tp:taxon-name-part></tp:taxon-name></italic> spikes are absent and posterior margin is deeply concave). In the female genitalia of <italic><tp:taxon-name><tp:taxon-name-part taxon-name-part-type="genus" reg="Landryia">L.</tp:taxon-name-part><tp:taxon-name-part taxon-name-part-type="species" reg="ankylosauroides">ankylosauroides</tp:taxon-name-part></tp:taxon-name></italic>, sterigma is an inverted cone, which resembles that of <italic><tp:taxon-name><tp:taxon-name-part taxon-name-part-type="genus" reg="Rhamphura">R.</tp:taxon-name-part><tp:taxon-name-part taxon-name-part-type="species" reg="pozohondaensis">pozohondaensis</tp:taxon-name-part></tp:taxon-name></italic>, but differs by trapezoid posterior flap (parallel triangular flaps in <italic><tp:taxon-name><tp:taxon-name-part taxon-name-part-type="genus" reg="Rhamphura">R.</tp:taxon-name-part><tp:taxon-name-part taxon-name-part-type="species" reg="pozohondaensis">pozohondaensis</tp:taxon-name-part></tp:taxon-name></italic>) and absence of cleavage at anterior tip.</p></tp:treatment-sec><tp:treatment-sec sec-type="description" id="SECID0ESTCI"><title>Description.</title><p>Wingspan 10.5–12 mm. Head, collar, tegula and thorax pale fuscous; few white scales around eye, and small blotch of same colour at medioposterior margin of thorax. Neck tuft and haustellum white. Scape dorsally dark brown, ventrally dirty white, pecten longer than diameter of scape. Flagellum dark brown, 0.65 × length of forewing, in male ciliate, sensillae ~ 0.75 × as long as diameter of flagellum. Labial palps: palpomere I white; lower surface of posterior 1/2 of palpomere II and palpomere III dark brown, otherwise white. Legs cream, upper surfaces more or less mixed with different tones of brown. Abdomen dorsally fuscous, ventrally dirty white. Forewing grey, costal area slightly darker than dorsal one; more or less distinct white streak in forewing from base to termen, in dorsal margin edged by interrupted dark brown line; few white scales at apical area. Hindwing pale grey.</p><p><bold><italic>Male genitalia</italic>.</bold> Uncus heavily sclerotised, subtriangular, basal part heart-shaped. Gnathos base small belt; distal arm long, strongly sigmoid (S-shaped), tip club-shaped covered by minute spines. Tegumen rectangular. Phallus 0.7 × length of right valva, straight, shaped as elongated bottle. Valvae asymmetrical, fused at basal 1/2, dorsal margins setose; left valva short, oval; right valva 1.4 × longer than left, of constant width, subapically with small extension, apex bent, heavily sclerotised, tip shallowly indented. Saccus as long as right valva, triangular. Sternum VIII large hexagonal plate, medioposteriorly deeply U-shaped; posterior margin with two asymmetrical and diverging extensions, longer one with numerous long and thin setae; latero-anterior corners with parallel long and narrow extensions, tips spatulate. Tergum VIII trapezoid basally, anterior margin concave; medioposteriorly with digitate extension; mediolaterally at both sides long and upwards directed extensions, distal 1/2 with ~ ten long and heavily sclerotised spiniform setae.</p><p><bold><italic>Female genitalia</italic>.</bold> Sterigma triangular. Ostium small, situated at anterior tip of sterigma. Sternum VII trapezoid; lateroposteriorly small triangular flaps at both sides, anterior corners extended. Sternum VIII with two, suboval, sclerotised plates. Apophyses anteriores 0.35 × length of apophyses posteriores.</p></tp:treatment-sec><tp:treatment-sec sec-type="etymology" id="SECID0EFUCI"><title>Etymology.</title><p>Latinised adjective in the nominative singular. The species name alludes to the shape of the gnathos arm, reminiscent of the tail of <tp:taxon-name><tp:taxon-name-part taxon-name-part-type="family">Ankylosauridae</tp:taxon-name-part></tp:taxon-name> (<tp:taxon-name><tp:taxon-name-part taxon-name-part-type="class">Reptilia</tp:taxon-name-part></tp:taxon-name>: <tp:taxon-name><tp:taxon-name-part taxon-name-part-type="clade">Dinosauria</tp:taxon-name-part></tp:taxon-name>).</p></tp:treatment-sec><tp:treatment-sec sec-type="distribution" id="SECID0E1UCI"><title>Distribution.</title><p>NW Argentina.</p></tp:treatment-sec><tp:treatment-sec sec-type="habitat" id="SECID0E6UCI"><title>Habitat.</title><p>The habitat at the type locality of Pozo Honda is a dry shrubby area near a salt lake shore (Fig. <xref ref-type="fig" rid="F36">78</xref>); the other collecting site is an open valley with halophytic vegetation.</p></tp:treatment-sec><tp:treatment-sec sec-type="Genetic data" id="SECID0EEVCI"><title>Genetic data.</title><p>BIN: <ext-link xmlns:xlink="http://www.w3.org/1999/xlink" xlink:type="simple" ext-link-type="uri" xlink:href="http://boldsystems.org/index.php/Public_BarcodeCluster?clusteruri=BOLD:ADZ2684">BOLD:ADZ2684</ext-link> (<italic>n</italic> = 3 from Argentina). Genetically rather homogenous, maximum variation 0.32%. Nearest neighbour: North American <italic><tp:taxon-name><tp:taxon-name-part taxon-name-part-type="genus" reg="Landryia">Landryia</tp:taxon-name-part><tp:taxon-name-part taxon-name-part-type="species" reg="matutella">matutella</tp:taxon-name-part></tp:taxon-name></italic> (Clemens, 1860) (<tp:taxon-name><tp:taxon-name-part taxon-name-part-type="family">Scythrididae</tp:taxon-name-part></tp:taxon-name>, BIN: <ext-link xmlns:xlink="http://www.w3.org/1999/xlink" xlink:type="simple" ext-link-type="uri" xlink:href="http://boldsystems.org/index.php/Public_BarcodeCluster?clusteruri=BOLD:AAE6120">BOLD:AAE6120</ext-link>, 1.25%).</p></tp:treatment-sec><tp:treatment-sec sec-type="remarks" id="SECID0EGWCI"><title>Remarks.</title><p>Based on our <abbrev xmlns:xlink="http://www.w3.org/1999/xlink" xlink:title="mitochondrial cytochrome oxidase I" id="ABBRID0EMWCI" xlink:type="simple">COI</abbrev> maximum likelihood phylogeny, the South American taxa <italic><tp:taxon-name><tp:taxon-name-part taxon-name-part-type="genus" reg="Landryia"/><tp:taxon-name-part taxon-name-part-type="species" reg="ankylosauroides">ankylosauroides</tp:taxon-name-part></tp:taxon-name></italic> and <italic><tp:taxon-name><tp:taxon-name-part taxon-name-part-type="genus" reg="Landryia"/><tp:taxon-name-part taxon-name-part-type="species" reg="chilensis">chilensis</tp:taxon-name-part></tp:taxon-name></italic> group inside a large clade, whose taxa are classified in <italic><tp:taxon-name><tp:taxon-name-part taxon-name-part-type="genus" reg="Landryia">Landryia</tp:taxon-name-part></tp:taxon-name></italic> on <abbrev xmlns:xlink="http://www.w3.org/1999/xlink" xlink:title="Barcode of Life Data System" id="ABBRID0ELXCI" xlink:type="simple">BOLD</abbrev> (Suppl. material <xref ref-type="supplementary-material" rid="S2">2</xref>). However, <italic><tp:taxon-name><tp:taxon-name-part taxon-name-part-type="genus" reg="Landryia"/><tp:taxon-name-part taxon-name-part-type="species" reg="ankylosauroides">ankylosauroides</tp:taxon-name-part></tp:taxon-name></italic> and <italic><tp:taxon-name><tp:taxon-name-part taxon-name-part-type="genus" reg="Landryia"/><tp:taxon-name-part taxon-name-part-type="species" reg="chilensis">chilensis</tp:taxon-name-part></tp:taxon-name></italic> do not have the diagnostic morphological characters of <italic><tp:taxon-name><tp:taxon-name-part taxon-name-part-type="genus" reg="Landryia">Landryia</tp:taxon-name-part></tp:taxon-name></italic>, such as a greatly enlarged bulbus ejaculatorius (unless accidentally removed during dissection) in the male genitalia and the pincer-like projections on the caudal margin of female sternum VII (<xref ref-type="bibr" rid="B22">Landry 1991</xref>). Also, male sternum VIII of <italic><tp:taxon-name><tp:taxon-name-part taxon-name-part-type="genus" reg="Landryia"/><tp:taxon-name-part taxon-name-part-type="species" reg="ankylosauroides">ankylosauroides</tp:taxon-name-part></tp:taxon-name></italic> and <italic><tp:taxon-name><tp:taxon-name-part taxon-name-part-type="genus" reg="Landryia"/><tp:taxon-name-part taxon-name-part-type="species" reg="chilensis">chilensis</tp:taxon-name-part></tp:taxon-name></italic> are distinct with their spiniform setae and long apodemes, but such are not present in North American <italic><tp:taxon-name><tp:taxon-name-part taxon-name-part-type="genus" reg="Landryia">Landryia</tp:taxon-name-part></tp:taxon-name></italic> (<xref ref-type="bibr" rid="B22">Landry 1991</xref>). Further, North American <italic><tp:taxon-name><tp:taxon-name-part taxon-name-part-type="genus" reg="Landryia">L.</tp:taxon-name-part><tp:taxon-name-part taxon-name-part-type="species" reg="matutella">matutella</tp:taxon-name-part></tp:taxon-name></italic>, which is genetically the nearest neighbour to taxon <italic><tp:taxon-name><tp:taxon-name-part taxon-name-part-type="genus" reg="Landryia"/><tp:taxon-name-part taxon-name-part-type="species" reg="ankylosauroides">ankylosauroides</tp:taxon-name-part></tp:taxon-name></italic>, is morphologically different. We therefore classified these two taxa in <italic><tp:taxon-name><tp:taxon-name-part taxon-name-part-type="genus" reg="Landryia">Landryia</tp:taxon-name-part></tp:taxon-name></italic> (incertae sedis), highlighting the need for further research.</p></tp:treatment-sec><tp:treatment-sec><!--Section generated to contain objects referenced in tp:taxon-treatment.--><fig id="F2" position="float" orientation="portrait"><object-id xmlns:xlink="http://www.w3.org/1999/xlink" content-type="doi" xlink:type="simple">10.3897/zookeys.1087.64382.figures7-11</object-id><object-id xmlns:xlink="http://www.w3.org/1999/xlink" content-type="arpha" xlink:type="simple">779B4FA9-A142-5D92-861A-943D17474539</object-id><label>Figures 7–11.</label><caption><p><tp:taxon-name><tp:taxon-name-part taxon-name-part-type="family">Scythrididae</tp:taxon-name-part></tp:taxon-name> adults, genera <italic><tp:taxon-name><tp:taxon-name-part taxon-name-part-type="genus" reg="Rhamphura">Rhamphura</tp:taxon-name-part></tp:taxon-name></italic> and <italic><tp:taxon-name><tp:taxon-name-part taxon-name-part-type="genus" reg="Landryia">Landryia</tp:taxon-name-part></tp:taxon-name></italic><bold>7</bold><italic><tp:taxon-name><tp:taxon-name-part taxon-name-part-type="genus" reg="Rhamphura">R.</tp:taxon-name-part><tp:taxon-name-part taxon-name-part-type="species" reg="angulisociella">angulisociella</tp:taxon-name-part></tp:taxon-name></italic> Nupponen, sp. nov., genus combination incertae sedis, male, holotype <bold>8</bold><italic><tp:taxon-name><tp:taxon-name-part taxon-name-part-type="genus" reg="Rhamphura">R.</tp:taxon-name-part><tp:taxon-name-part taxon-name-part-type="species" reg="curvisociella">curvisociella</tp:taxon-name-part></tp:taxon-name></italic> Nupponen, sp. nov., genus combination incertae sedis, male, holotype <bold>9</bold><italic><tp:taxon-name><tp:taxon-name-part taxon-name-part-type="genus" reg="Rhamphura">R.</tp:taxon-name-part><tp:taxon-name-part taxon-name-part-type="species" reg="tetrafasciella">tetrafasciella</tp:taxon-name-part></tp:taxon-name></italic> Nupponen, sp. nov., genus combination incertae sedis, female, holotype <bold>10A</bold><italic><tp:taxon-name><tp:taxon-name-part taxon-name-part-type="genus" reg="Landryia">L.</tp:taxon-name-part><tp:taxon-name-part taxon-name-part-type="species" reg="ankylosauroides">ankylosauroides</tp:taxon-name-part></tp:taxon-name></italic> Nupponen sp. nov., genus combination incertae sedis, male, holotype <bold>10B</bold><italic><tp:taxon-name><tp:taxon-name-part taxon-name-part-type="genus" reg="Landryia">L.</tp:taxon-name-part><tp:taxon-name-part taxon-name-part-type="species" reg="ankylosauroides">ankylosauroides</tp:taxon-name-part></tp:taxon-name></italic> Nupponen, sp. nov., genus combination incertae sedis, male, paratype <bold>11</bold><italic><tp:taxon-name><tp:taxon-name-part taxon-name-part-type="genus" reg="Landryia">L.</tp:taxon-name-part><tp:taxon-name-part taxon-name-part-type="species" reg="chilensis">chilensis</tp:taxon-name-part></tp:taxon-name></italic> Nupponen, sp. nov., genus combination incertae sedis, male, holotype.</p></caption><graphic xmlns:xlink="http://www.w3.org/1999/xlink" xlink:href="zookeys-1087-019-g002.jpg" position="float" orientation="portrait" xlink:type="simple" id="oo_649316.jpg"><uri content-type="original_file" xlink:type="simple">https://binary.pensoft.net/fig/649316</uri></graphic></fig><fig id="F10" position="float" orientation="portrait"><object-id xmlns:xlink="http://www.w3.org/1999/xlink" content-type="doi" xlink:type="simple">10.3897/zookeys.1087.64382.figures41-42</object-id><object-id xmlns:xlink="http://www.w3.org/1999/xlink" content-type="arpha" xlink:type="simple">6C1ACCE9-66F6-5D57-A153-D997887B3612</object-id><label>Figures 41–42.</label><caption><p>Male genitalia of <italic><tp:taxon-name><tp:taxon-name-part taxon-name-part-type="genus" reg="Rhamphura">Rhamphura</tp:taxon-name-part></tp:taxon-name></italic> and <italic><tp:taxon-name><tp:taxon-name-part taxon-name-part-type="genus" reg="Landryia">Landryia</tp:taxon-name-part></tp:taxon-name></italic><bold>41</bold><italic><tp:taxon-name><tp:taxon-name-part taxon-name-part-type="genus" reg="Rhamphura">R.</tp:taxon-name-part><tp:taxon-name-part taxon-name-part-type="species" reg="curvisociella">curvisociella</tp:taxon-name-part></tp:taxon-name></italic> Nupponen sp. nov., genus combination incertae sedis, holotype, slide 1/12 Dec. 2019 KN <bold>42</bold><italic><tp:taxon-name><tp:taxon-name-part taxon-name-part-type="genus" reg="Landryia">L.</tp:taxon-name-part><tp:taxon-name-part taxon-name-part-type="species" reg="ankylosauroides">ankylosauroides</tp:taxon-name-part></tp:taxon-name></italic> Nupponen, sp. nov., genus combination incertae sedis, holotype, above (lateral view): slide 4/13 Dec.2019 KN, below (ventral view): slide 2/13 Dec. 2019 KN (paratype).</p></caption><graphic xmlns:xlink="http://www.w3.org/1999/xlink" xlink:href="zookeys-1087-019-g010.jpg" position="float" orientation="portrait" xlink:type="simple" id="oo_649324.jpg"><uri content-type="original_file" xlink:type="simple">https://binary.pensoft.net/fig/649324</uri></graphic></fig><fig id="F23" position="float" orientation="portrait"><object-id xmlns:xlink="http://www.w3.org/1999/xlink" content-type="doi" xlink:type="simple">10.3897/zookeys.1087.64382.figure65</object-id><object-id xmlns:xlink="http://www.w3.org/1999/xlink" content-type="arpha" xlink:type="simple">FF95F0B0-5C6D-5A94-8B0A-12F027B2DDDC</object-id><label>Figure 65.</label><caption><p>Female genitalia of <italic><tp:taxon-name><tp:taxon-name-part taxon-name-part-type="genus" reg="Landryia">Landryia</tp:taxon-name-part><tp:taxon-name-part taxon-name-part-type="species" reg="ankylosauroides">ankylosauroides</tp:taxon-name-part></tp:taxon-name></italic> Nupponen sp. nov., genus combination incertae sedis, paratype, slide 1/15 Dec.2019 KN.</p></caption><graphic xmlns:xlink="http://www.w3.org/1999/xlink" xlink:href="zookeys-1087-019-g023.jpg" position="float" orientation="portrait" xlink:type="simple" id="oo_649337.jpg"><uri content-type="original_file" xlink:type="simple">https://binary.pensoft.net/fig/649337</uri></graphic></fig><fig id="F36" position="float" orientation="portrait"><object-id xmlns:xlink="http://www.w3.org/1999/xlink" content-type="doi" xlink:type="simple">10.3897/zookeys.1087.64382.figure78</object-id><object-id xmlns:xlink="http://www.w3.org/1999/xlink" content-type="arpha" xlink:type="simple">7731D0D2-B8B0-58DB-9623-40DCE7424085</object-id><label>Figure 78.</label><caption><p>Collecting site of <italic><tp:taxon-name><tp:taxon-name-part taxon-name-part-type="genus" reg="Scythris">Scythris</tp:taxon-name-part><tp:taxon-name-part taxon-name-part-type="species" reg="bicoloristrigella">bicoloristrigella</tp:taxon-name-part></tp:taxon-name></italic> sp. nov. and <italic><tp:taxon-name><tp:taxon-name-part taxon-name-part-type="genus" reg="Rhamphura">Rhamphura</tp:taxon-name-part><tp:taxon-name-part taxon-name-part-type="species" reg="spiniuncus">spiniuncus</tp:taxon-name-part></tp:taxon-name></italic> sp. nov.: Argentina, Andes Mts. (1620 m), salt lake by Cordillera del Tigre, 26 Jan. 2017.</p></caption><graphic xmlns:xlink="http://www.w3.org/1999/xlink" xlink:href="zookeys-1087-019-g036.jpg" position="float" orientation="portrait" xlink:type="simple" id="oo_649350.jpg"><uri content-type="original_file" xlink:type="simple">https://binary.pensoft.net/fig/649350</uri></graphic></fig><supplementary-material xmlns:xlink="http://www.w3.org/1999/xlink" id="S2" position="float" orientation="portrait" xlink:type="simple"><object-id content-type="doi" xlink:type="simple">10.3897/zookeys.1087.64382.suppl2</object-id><object-id content-type="arpha" xlink:type="simple">0F85C9F6-00B0-510B-943C-6234EF24C700</object-id><label>Supplementary material 2</label><caption><p>Supplementary file 2</p></caption><statement content-type="dataType"><label>Data type</label><p>Phylogenetic hypothesis (pdf. file)</p></statement><statement content-type="notes"><label>Explanation note</label><p>Maximum likelihood phylogeny based on 728 <abbrev xlink:title="mitochondrial cytochrome oxidase I" id="ABBRID0EPJBM" xlink:type="simple">COI</abbrev> barcode sequences (including 3 outgroups). Parameters: minimum 500 bp per each sample, W-IQ-TREE (<xref ref-type="bibr" rid="B46">Trifinopoulos et al. 2016</xref>), ultrafast bootstrap (1000 replicates), GTR+F+I+G4 model. Data includes all public <abbrev xlink:title="mitochondrial cytochrome oxidase I" id="ABBRID0EXJBM" xlink:type="simple">COI</abbrev> samples available on <abbrev xlink:title="Barcode of Life Data System" id="ABBRID0E2JBM" xlink:type="simple">BOLD</abbrev> in September 2001 with taxon name ”<tp:taxon-name><tp:taxon-name-part taxon-name-part-type="family">Scythrididae</tp:taxon-name-part></tp:taxon-name>” from North, Central and South America. New <abbrev xlink:title="mitochondrial cytochrome oxidase I" id="ABBRID0EEKBM" xlink:type="simple">COI</abbrev> barcodes published in this paper are highlighted with red. Right margin includes tentative genus classification for the included samples.</p></statement><media xlink:href="zookeys-1087-019-s002.pdf" mimetype="application" mime-subtype="pdf" position="float" orientation="portrait" xlink:type="simple" id="oo_649355.pdf"><uri content-type="original_file" xlink:type="simple">https://binary.pensoft.net/file/649355</uri></media><permissions><license xlink:type="simple"><license-p>This dataset is made available under the Open Database License (http://opendatacommons.org/licenses/odbl/1.0/). The Open Database License (ODbL) is a license agreement intended to allow users to freely share, modify, and use this Dataset while maintaining this same freedom for others, provided that the original source and author(s) are credited.</license-p></license></permissions><attrib specific-use="authors">Kari Nupponen, Pasi Sihvonen</attrib></supplementary-material></tp:treatment-sec><ref-list><ref id="B46"><mixed-citation xmlns:xlink="http://www.w3.org/1999/xlink" xlink:type="simple"><person-group><name name-style="western"><surname>Trifinopoulos</surname><given-names>J</given-names></name><name name-style="western"><surname>Nguyen</surname><given-names>L-T</given-names></name><name name-style="western"><surname>von Haeseler</surname><given-names>A</given-names></name><name name-style="western"><surname>Quang Minh</surname><given-names>B</given-names></name></person-group> (<year>2016</year>) W-IQ-TREE: a fast online phylogenetic tool for maximum likelihood analysis. Nucleic Acids Research 44: W232–W235. <ext-link xlink:href="10.1093/nar/gkw256" ext-link-type="doi" xlink:type="simple">https://doi.org/10.1093/nar/gkw256</ext-link></mixed-citation></ref><ref id="B22"><mixed-citation xmlns:xlink="http://www.w3.org/1999/xlink" xlink:type="simple"><person-group><name name-style="western"><surname>Landry</surname><given-names>JF</given-names></name></person-group> (<year>1991</year>) <article-title>Systematics of Nearctic <tp:taxon-name><tp:taxon-name-part taxon-name-part-type="family">Scythrididae</tp:taxon-name-part></tp:taxon-name> (<tp:taxon-name><tp:taxon-name-part taxon-name-part-type="order">Lepidoptera</tp:taxon-name-part></tp:taxon-name>: <tp:taxon-name><tp:taxon-name-part taxon-name-part-type="superfamily">Gelechioidea</tp:taxon-name-part></tp:taxon-name>): phylogeny and classification of supraspecific taxa, with a review of described species.</article-title><source>Memoirs of the Entomological Society of Canada</source><volume>160</volume>: <fpage>1</fpage>–<lpage>341</lpage>. <ext-link xlink:href="10.4039/entm123160fv" ext-link-type="doi" xlink:type="simple">https://doi.org/10.4039/entm123160fv</ext-link></mixed-citation></ref></ref-list></tp:taxon-treatment>
