# Supplementary material for: ﻿Revision of Neotropical Scythrididae moths and descriptions of 22 new species from Argentina, Chile, and Peru (Lepidoptera, Gelechioidea)
Source: Zookeys. 2022 Feb 22;1087:19–104. doi: 10.3897/zookeys.1087.64382 (PMC8888540; doi:10.3897/zookeys.1087.64382)
Supplement: XML Treatment for Landryia chilensis [file zookeys.1087.64382-treatment12.xml]

<!DOCTYPE tp:taxon-treatment
  PUBLIC "-//TaxonX//DTD Taxonomic Treatment Publishing DTD v0 20100105//EN" "tax-treatment-NSO.dtd">
<tp:taxon-treatment xmlns:tp="http://www.plazi.org/taxpub"><tp:treatment-meta><kwd-group><label>Taxon classification</label><kwd>
                    <named-content content-type="kingdom">Animalia</named-content>
                  </kwd><kwd>
                    <named-content content-type="order">Lepidoptera</named-content>
                  </kwd><kwd>
                    <named-content content-type="family">Scythrididae</named-content>
                  </kwd></kwd-group><mixed-citation publication-type="journal"><person-group><name><surname>Nupponen1</surname><given-names>Kari</given-names></name><name><surname>Sihvonen</surname><given-names>Pasi</given-names></name></person-group><article-title>﻿Revision of Neotropical <tp:taxon-name><tp:taxon-name-part taxon-name-part-type="family">Scythrididae</tp:taxon-name-part></tp:taxon-name> moths and descriptions of 22 new species from Argentina, Chile, and Peru (<tp:taxon-name><tp:taxon-name-part taxon-name-part-type="order">Lepidoptera</tp:taxon-name-part></tp:taxon-name>, <tp:taxon-name><tp:taxon-name-part taxon-name-part-type="superfamily">Gelechioidea</tp:taxon-name-part></tp:taxon-name>)</article-title><source>Zookeys</source><day>22</day><month>02</month><year>2022</year><volume>1087</volume><fpage>19</fpage><lpage>104</lpage><pub-id pub-id-type="doi">10.3897/zookeys.1087.64382</pub-id></mixed-citation></tp:treatment-meta><tp:nomenclature><label>﻿</label><tp:taxon-name>
                  <object-id xmlns:xlink="http://www.w3.org/1999/xlink" content-type="arpha" xlink:type="simple">7675931F-228F-56F0-B281-2EF1645C20B3</object-id>
                  <tp:taxon-name-part taxon-name-part-type="genus" reg="Landryia">Landryia</tp:taxon-name-part>
                  <tp:taxon-name-part taxon-name-part-type="species" reg="chilensis">chilensis</tp:taxon-name-part>
                  <object-id xmlns:xlink="http://www.w3.org/1999/xlink" content-type="zoobank" xlink:type="simple">http://zoobank.org/F4FCD502-354B-4B1B-812B-DF54C443D4EC</object-id>
                </tp:taxon-name><tp:taxon-authority>Nupponen, sp. nov., genus combination</tp:taxon-authority><tp:taxon-status xmlns:xlink="http://www.w3.org/1999/xlink" xlink:type="simple">incertae sedis</tp:taxon-status><xref ref-type="fig" rid="F2">Figs 11</xref><xref ref-type="fig" rid="F11">, 43</xref></tp:nomenclature><tp:treatment-sec sec-type="type material" id="SECID0EX2CI"><title>Type material.</title><p><bold><italic>Holotype</italic>.</bold> Chile • ♂; Coquimbo district, near Comparbala village; <named-content xmlns:xlink="http://www.w3.org/1999/xlink" content-type="dwc:verbatimCoordinates" xlink:type="simple"><named-content content-type="geo-json" specific-use="{&#34;type&#34;:&#34;Point&#34;,&#34;coordinates&#34;:[-71.181667,-30.873333]}" id="NCID0EF3CI" xlink:type="simple">30°52.4'S, 71°10.9'W</named-content></named-content>; 660 m a.s.l.; 1 Feb. 2017; K. Nupponen &amp; R. Haverinen leg.; [<abbrev xmlns:xlink="http://www.w3.org/1999/xlink" xlink:title="Barcode of Life Data System" id="ABBRID0EK3CI" xlink:type="simple">BOLD</abbrev> sample ID] KN01096; [genitalia slide] K. Nupponen prep. no. 3/18 Dec. 2019; coll. <abbrev xmlns:xlink="http://www.w3.org/1999/xlink" xlink:title="research collection of Kari and Timo Nupponen, Espoo, Finland" id="ABBRID0EO3CI" xlink:type="simple">NUPP</abbrev> (<named-content xmlns:xlink="http://www.w3.org/1999/xlink" content-type="dwc:institutional_code" xlink:type="simple">MZH</named-content>).</p></tp:treatment-sec><tp:treatment-sec sec-type="diagnosis" id="SECID0EX3CI"><title>Diagnosis.</title><p>Wings without any distinct pattern, and may be confused with several patternless, similarly sized species, e,g., <italic><tp:taxon-name><tp:taxon-name-part taxon-name-part-type="genus" reg="Scythris">S.</tp:taxon-name-part><tp:taxon-name-part taxon-name-part-type="species" reg="tigrensis">tigrensis</tp:taxon-name-part></tp:taxon-name></italic>. In the male genitalia of <italic><tp:taxon-name><tp:taxon-name-part taxon-name-part-type="genus" reg="Landryia">L.</tp:taxon-name-part><tp:taxon-name-part taxon-name-part-type="species" reg="chilensis">chilensis</tp:taxon-name-part></tp:taxon-name></italic>, the shape of distal arm of the gnathos is distinctive; a similarly shaped narrow and curved gnathos is found only in <italic><tp:taxon-name><tp:taxon-name-part taxon-name-part-type="genus" reg="Landryia">L.</tp:taxon-name-part><tp:taxon-name-part taxon-name-part-type="species" reg="ankylosauroides">ankylosauroides.</tp:taxon-name-part></tp:taxon-name></italic> The two taxa are readily separated by several details in the male genitalia: in <italic><tp:taxon-name><tp:taxon-name-part taxon-name-part-type="genus" reg="Landryia">L.</tp:taxon-name-part><tp:taxon-name-part taxon-name-part-type="species" reg="chilensis">chilensis</tp:taxon-name-part></tp:taxon-name></italic>, the valvae are subequal in length (in <italic><tp:taxon-name><tp:taxon-name-part taxon-name-part-type="genus" reg="Landryia">L.</tp:taxon-name-part><tp:taxon-name-part taxon-name-part-type="species" reg="ankylosauroides">ankylosauroides</tp:taxon-name-part></tp:taxon-name></italic> the left valva is much shorter), the right valva has large sclerotised lobe (absent in <italic><tp:taxon-name><tp:taxon-name-part taxon-name-part-type="genus" reg="Landryia">L.</tp:taxon-name-part><tp:taxon-name-part taxon-name-part-type="species" reg="ankylosauroides">ankylosauroides</tp:taxon-name-part></tp:taxon-name></italic>) , and shape of both tergum VIII and sternum VIII are unique.</p></tp:treatment-sec><tp:treatment-sec sec-type="description" id="SECID0E65CI"><title>Description.</title><p>Wingspan 14.5 mm. Head, collar, haustellum, tegula and thorax fuscous mixed with dirty white. Few white scales exist around eye. Neck tuft white. Scape fuscous mixed with dirty white, pecten pale cream and longer than diameter of scape. Flagellum dark brown, 0.65 × length of forewing, ciliate, sensillae 1/2 as long as diameter of flagellum. Labial palps with palpomere I and base of palpomere II white, otherwise fuscous more or less mixed with white. Legs fuscous, lower surface suffused with dirty white. Abdomen dorsally lead grey, each segment posteriorly edged by greyish white; ventrally dirty white. Forewing narrow, grey; scattered with dirty white scales densely in fold and at apical area, and sparsely in costal area. Hindwing fuscous.</p><fig id="F2" position="float" orientation="portrait"><object-id xmlns:xlink="http://www.w3.org/1999/xlink" content-type="doi" xlink:type="simple">10.3897/zookeys.1087.64382.figures7-11</object-id><object-id xmlns:xlink="http://www.w3.org/1999/xlink" content-type="arpha" xlink:type="simple">779B4FA9-A142-5D92-861A-943D17474539</object-id><label>Figures 7–11.</label><caption><p><tp:taxon-name><tp:taxon-name-part taxon-name-part-type="family">Scythrididae</tp:taxon-name-part></tp:taxon-name> adults, genera <italic><tp:taxon-name><tp:taxon-name-part taxon-name-part-type="genus" reg="Rhamphura">Rhamphura</tp:taxon-name-part></tp:taxon-name></italic> and <italic><tp:taxon-name><tp:taxon-name-part taxon-name-part-type="genus" reg="Landryia">Landryia</tp:taxon-name-part></tp:taxon-name></italic><bold>7</bold><italic><tp:taxon-name><tp:taxon-name-part taxon-name-part-type="genus" reg="Rhamphura">R.</tp:taxon-name-part><tp:taxon-name-part taxon-name-part-type="species" reg="angulisociella">angulisociella</tp:taxon-name-part></tp:taxon-name></italic> Nupponen, sp. nov., genus combination incertae sedis, male, holotype <bold>8</bold><italic><tp:taxon-name><tp:taxon-name-part taxon-name-part-type="genus" reg="Rhamphura">R.</tp:taxon-name-part><tp:taxon-name-part taxon-name-part-type="species" reg="curvisociella">curvisociella</tp:taxon-name-part></tp:taxon-name></italic> Nupponen, sp. nov., genus combination incertae sedis, male, holotype <bold>9</bold><italic><tp:taxon-name><tp:taxon-name-part taxon-name-part-type="genus" reg="Rhamphura">R.</tp:taxon-name-part><tp:taxon-name-part taxon-name-part-type="species" reg="tetrafasciella">tetrafasciella</tp:taxon-name-part></tp:taxon-name></italic> Nupponen, sp. nov., genus combination incertae sedis, female, holotype <bold>10A</bold><italic><tp:taxon-name><tp:taxon-name-part taxon-name-part-type="genus" reg="Landryia">L.</tp:taxon-name-part><tp:taxon-name-part taxon-name-part-type="species" reg="ankylosauroides">ankylosauroides</tp:taxon-name-part></tp:taxon-name></italic> Nupponen sp. nov., genus combination incertae sedis, male, holotype <bold>10B</bold><italic><tp:taxon-name><tp:taxon-name-part taxon-name-part-type="genus" reg="Landryia">L.</tp:taxon-name-part><tp:taxon-name-part taxon-name-part-type="species" reg="ankylosauroides">ankylosauroides</tp:taxon-name-part></tp:taxon-name></italic> Nupponen, sp. nov., genus combination incertae sedis, male, paratype <bold>11</bold><italic><tp:taxon-name><tp:taxon-name-part taxon-name-part-type="genus" reg="Landryia">L.</tp:taxon-name-part><tp:taxon-name-part taxon-name-part-type="species" reg="chilensis">chilensis</tp:taxon-name-part></tp:taxon-name></italic> Nupponen, sp. nov., genus combination incertae sedis, male, holotype.</p></caption><graphic xmlns:xlink="http://www.w3.org/1999/xlink" xlink:href="zookeys-1087-019-g002.jpg" position="float" orientation="portrait" xlink:type="simple" id="oo_649316.jpg"><uri content-type="original_file" xlink:type="simple">https://binary.pensoft.net/fig/649316</uri></graphic></fig><p><bold><italic>Male genitalia</italic>.</bold> Uncus small, heavily sclerotised rectangular plate. Gnathos base uneven plate; distal arm 1.65 longer than valva, sigmoid and somewhat unevenly thick, apex club-shaped, covered with microtrichia. Tegumen hood-shaped. Phallus short, drop-shaped, laterally with narrow extensions. Valvae asymmetrical, short and straight, dorsally with subbasal triangular lobes, subapically with small transverse flaps, distally setose; right valva basally with complex heavily sclerotised lobe. Saccus rectangular, broad. Sternum VIII hexagonal basally, medioposteriorly with large U-shaped depression, posterior shanks somewhat asymmetrical; mediolaterally extended as small flaps at both sides, attached to two long and narrow medio-anterior apodemes. Tergum VIII narrow, tongue-shaped, lateral and posterior margins folded and furnished with ~ twelve long heavily sclerotised spiniform setae; anteriorly with two long and narrow diverging apodemes.</p></tp:treatment-sec><tp:treatment-sec sec-type="etymology" id="SECID0EZCDI"><title>Etymology.</title><p>Latinised adjective in the nominative singular. The species name refers to the country in which the taxon was discovered.</p></tp:treatment-sec><tp:treatment-sec sec-type="distribution" id="SECID0E5CDI"><title>Distribution.</title><p>Central Chile.</p></tp:treatment-sec><tp:treatment-sec sec-type="habitat" id="SECID0EDDDI"><title>Habitat.</title><p>The habitat is a shrubby riverside spot with sparse vegetation in the Andes foothills.</p></tp:treatment-sec><tp:treatment-sec sec-type="Genetic data" id="SECID0EIDDI"><title>Genetic data.</title><p>BIN: <ext-link xmlns:xlink="http://www.w3.org/1999/xlink" xlink:type="simple" ext-link-type="uri" xlink:href="http://boldsystems.org/index.php/Public_BarcodeCluster?clusteruri=BOLD:ADZ5419">BOLD:ADZ5419</ext-link> (<italic>n</italic> = 1 from Chile). Nearest neighbour: <italic><tp:taxon-name><tp:taxon-name-part taxon-name-part-type="genus" reg="Landryia">Landryia</tp:taxon-name-part></tp:taxon-name></italic> JFL138 from USA: California (BIN: <ext-link xmlns:xlink="http://www.w3.org/1999/xlink" xlink:type="simple" ext-link-type="uri" xlink:href="http://boldsystems.org/index.php/Public_BarcodeCluster?clusteruri=BOLD:AAE6120">BOLD:AAE6120</ext-link>, 6.18%).</p></tp:treatment-sec><tp:treatment-sec sec-type="remarks" id="SECID0EBEDI"><title>Remarks.</title><p>Female unknown. Based on <abbrev xmlns:xlink="http://www.w3.org/1999/xlink" xlink:title="mitochondrial cytochrome oxidase I" id="ABBRID0EHEDI" xlink:type="simple">COI</abbrev> maximum likelihood phylogeny, the South American taxa <italic><tp:taxon-name><tp:taxon-name-part taxon-name-part-type="genus" reg="Landryia"/><tp:taxon-name-part taxon-name-part-type="species" reg="ankylosauroides">ankylosauroides</tp:taxon-name-part></tp:taxon-name></italic> and <italic><tp:taxon-name><tp:taxon-name-part taxon-name-part-type="genus" reg="Landryia"/><tp:taxon-name-part taxon-name-part-type="species" reg="chilensis">chilensis</tp:taxon-name-part></tp:taxon-name></italic> group inside a large clade, whose taxa are classified in <italic><tp:taxon-name><tp:taxon-name-part taxon-name-part-type="genus" reg="Landryia">Landryia</tp:taxon-name-part></tp:taxon-name></italic> on <abbrev xmlns:xlink="http://www.w3.org/1999/xlink" xlink:title="Barcode of Life Data System" id="ABBRID0EGFDI" xlink:type="simple">BOLD</abbrev> (Suppl. material <xref ref-type="supplementary-material" rid="S2">2</xref>). However, <italic><tp:taxon-name><tp:taxon-name-part taxon-name-part-type="genus" reg="Landryia"/><tp:taxon-name-part taxon-name-part-type="species" reg="ankylosauroides">ankylosauroides</tp:taxon-name-part></tp:taxon-name></italic> and <italic><tp:taxon-name><tp:taxon-name-part taxon-name-part-type="genus" reg="Landryia"/><tp:taxon-name-part taxon-name-part-type="species" reg="chilensis">chilensis</tp:taxon-name-part></tp:taxon-name></italic> do not have the diagnostic morphological characters of <italic><tp:taxon-name><tp:taxon-name-part taxon-name-part-type="genus" reg="Landryia">Landryia</tp:taxon-name-part></tp:taxon-name></italic>, such as greatly enlarged bulbus ejaculatorius (unless accidentally removed during dissection) in the male genitalia and the pincer-like projections on caudal margin of female sternum VII (<xref ref-type="bibr" rid="B22">Landry 1991</xref>). Also, male sternum VIII of <italic><tp:taxon-name><tp:taxon-name-part taxon-name-part-type="genus" reg="Landryia"/><tp:taxon-name-part taxon-name-part-type="species" reg="ankylosauroides">ankylosauroides</tp:taxon-name-part></tp:taxon-name></italic> and <italic><tp:taxon-name><tp:taxon-name-part taxon-name-part-type="genus" reg="Landryia"/><tp:taxon-name-part taxon-name-part-type="species" reg="chilensis">chilensis</tp:taxon-name-part></tp:taxon-name></italic> are distinct with their spiniform setae and long apodemes, but such are not present in North American <italic><tp:taxon-name><tp:taxon-name-part taxon-name-part-type="genus" reg="Landryia">Landryia</tp:taxon-name-part></tp:taxon-name></italic> (<xref ref-type="bibr" rid="B22">Landry 1991</xref>). We therefore classified these two taxa in <italic><tp:taxon-name><tp:taxon-name-part taxon-name-part-type="genus" reg="Landryia">Landryia</tp:taxon-name-part></tp:taxon-name></italic> (incertae sedis), highlighting the need for further research.</p></tp:treatment-sec><tp:treatment-sec><!--Section generated to contain objects referenced in tp:taxon-treatment.--><fig id="F11" position="float" orientation="portrait"><object-id xmlns:xlink="http://www.w3.org/1999/xlink" content-type="doi" xlink:type="simple">10.3897/zookeys.1087.64382.figures43-44</object-id><object-id xmlns:xlink="http://www.w3.org/1999/xlink" content-type="arpha" xlink:type="simple">33F9914D-FCF9-5E58-949A-66D71C262B2D</object-id><label>Figures 43–44.</label><caption><p>Male genitalia of <italic><tp:taxon-name><tp:taxon-name-part taxon-name-part-type="genus" reg="Landryia">Landryia</tp:taxon-name-part></tp:taxon-name></italic> and <italic><tp:taxon-name><tp:taxon-name-part taxon-name-part-type="genus" reg="Scythris">Scythris</tp:taxon-name-part></tp:taxon-name></italic><bold>43</bold><italic><tp:taxon-name><tp:taxon-name-part taxon-name-part-type="genus" reg="Landryia">L.</tp:taxon-name-part><tp:taxon-name-part taxon-name-part-type="species" reg="chilensis">chilensis</tp:taxon-name-part></tp:taxon-name></italic> Nupponen sp. nov., genus combination incertae sedis, holotype, slide 3/18 Dec. 2019 KN <bold>44</bold><italic><tp:taxon-name><tp:taxon-name-part taxon-name-part-type="genus" reg="Scythris">S.</tp:taxon-name-part><tp:taxon-name-part taxon-name-part-type="species" reg="directiphallella">directiphallella</tp:taxon-name-part></tp:taxon-name></italic> Nupponen sp. nov., holotype; slide 3/28 Dec.2019 KN.</p></caption><graphic xmlns:xlink="http://www.w3.org/1999/xlink" xlink:href="zookeys-1087-019-g011.jpg" position="float" orientation="portrait" xlink:type="simple" id="oo_649325.jpg"><uri content-type="original_file" xlink:type="simple">https://binary.pensoft.net/fig/649325</uri></graphic></fig><supplementary-material xmlns:xlink="http://www.w3.org/1999/xlink" id="S2" position="float" orientation="portrait" xlink:type="simple"><object-id content-type="doi" xlink:type="simple">10.3897/zookeys.1087.64382.suppl2</object-id><object-id content-type="arpha" xlink:type="simple">0F85C9F6-00B0-510B-943C-6234EF24C700</object-id><label>Supplementary material 2</label><caption><p>Supplementary file 2</p></caption><statement content-type="dataType"><label>Data type</label><p>Phylogenetic hypothesis (pdf. file)</p></statement><statement content-type="notes"><label>Explanation note</label><p>Maximum likelihood phylogeny based on 728 <abbrev xlink:title="mitochondrial cytochrome oxidase I" id="ABBRID0EPJBM" xlink:type="simple">COI</abbrev> barcode sequences (including 3 outgroups). Parameters: minimum 500 bp per each sample, W-IQ-TREE (<xref ref-type="bibr" rid="B46">Trifinopoulos et al. 2016</xref>), ultrafast bootstrap (1000 replicates), GTR+F+I+G4 model. Data includes all public <abbrev xlink:title="mitochondrial cytochrome oxidase I" id="ABBRID0EXJBM" xlink:type="simple">COI</abbrev> samples available on <abbrev xlink:title="Barcode of Life Data System" id="ABBRID0E2JBM" xlink:type="simple">BOLD</abbrev> in September 2001 with taxon name ”<tp:taxon-name><tp:taxon-name-part taxon-name-part-type="family">Scythrididae</tp:taxon-name-part></tp:taxon-name>” from North, Central and South America. New <abbrev xlink:title="mitochondrial cytochrome oxidase I" id="ABBRID0EEKBM" xlink:type="simple">COI</abbrev> barcodes published in this paper are highlighted with red. Right margin includes tentative genus classification for the included samples.</p></statement><media xlink:href="zookeys-1087-019-s002.pdf" mimetype="application" mime-subtype="pdf" position="float" orientation="portrait" xlink:type="simple" id="oo_649355.pdf"><uri content-type="original_file" xlink:type="simple">https://binary.pensoft.net/file/649355</uri></media><permissions><license xlink:type="simple"><license-p>This dataset is made available under the Open Database License (http://opendatacommons.org/licenses/odbl/1.0/). The Open Database License (ODbL) is a license agreement intended to allow users to freely share, modify, and use this Dataset while maintaining this same freedom for others, provided that the original source and author(s) are credited.</license-p></license></permissions><attrib specific-use="authors">Kari Nupponen, Pasi Sihvonen</attrib></supplementary-material></tp:treatment-sec><ref-list><ref id="B46"><mixed-citation xmlns:xlink="http://www.w3.org/1999/xlink" xlink:type="simple"><person-group><name name-style="western"><surname>Trifinopoulos</surname><given-names>J</given-names></name><name name-style="western"><surname>Nguyen</surname><given-names>L-T</given-names></name><name name-style="western"><surname>von Haeseler</surname><given-names>A</given-names></name><name name-style="western"><surname>Quang Minh</surname><given-names>B</given-names></name></person-group> (<year>2016</year>) W-IQ-TREE: a fast online phylogenetic tool for maximum likelihood analysis. Nucleic Acids Research 44: W232–W235. <ext-link xlink:href="10.1093/nar/gkw256" ext-link-type="doi" xlink:type="simple">https://doi.org/10.1093/nar/gkw256</ext-link></mixed-citation></ref><ref id="B22"><mixed-citation xmlns:xlink="http://www.w3.org/1999/xlink" xlink:type="simple"><person-group><name name-style="western"><surname>Landry</surname><given-names>JF</given-names></name></person-group> (<year>1991</year>) <article-title>Systematics of Nearctic <tp:taxon-name><tp:taxon-name-part taxon-name-part-type="family">Scythrididae</tp:taxon-name-part></tp:taxon-name> (<tp:taxon-name><tp:taxon-name-part taxon-name-part-type="order">Lepidoptera</tp:taxon-name-part></tp:taxon-name>: <tp:taxon-name><tp:taxon-name-part taxon-name-part-type="superfamily">Gelechioidea</tp:taxon-name-part></tp:taxon-name>): phylogeny and classification of supraspecific taxa, with a review of described species.</article-title><source>Memoirs of the Entomological Society of Canada</source><volume>160</volume>: <fpage>1</fpage>–<lpage>341</lpage>. <ext-link xlink:href="10.4039/entm123160fv" ext-link-type="doi" xlink:type="simple">https://doi.org/10.4039/entm123160fv</ext-link></mixed-citation></ref></ref-list></tp:taxon-treatment>
