# Supplementary material for: ﻿Revision of Neotropical Scythrididae moths and descriptions of 22 new species from Argentina, Chile, and Peru (Lepidoptera, Gelechioidea)
Source: Zookeys. 2022 Feb 22;1087:19–104. doi: 10.3897/zookeys.1087.64382 (PMC8888540; doi:10.3897/zookeys.1087.64382)
Supplement: XML Treatment for Scythris furciphallella [file zookeys.1087.64382-treatment14.xml]

<!DOCTYPE tp:taxon-treatment
  PUBLIC "-//TaxonX//DTD Taxonomic Treatment Publishing DTD v0 20100105//EN" "tax-treatment-NSO.dtd">
<tp:taxon-treatment xmlns:tp="http://www.plazi.org/taxpub"><tp:treatment-meta><kwd-group><label>Taxon classification</label><kwd>
                    <named-content content-type="kingdom">Animalia</named-content>
                  </kwd><kwd>
                    <named-content content-type="order">Lepidoptera</named-content>
                  </kwd><kwd>
                    <named-content content-type="family">Scythrididae</named-content>
                  </kwd></kwd-group><mixed-citation publication-type="journal"><person-group><name><surname>Nupponen1</surname><given-names>Kari</given-names></name><name><surname>Sihvonen</surname><given-names>Pasi</given-names></name></person-group><article-title>﻿Revision of Neotropical <tp:taxon-name><tp:taxon-name-part taxon-name-part-type="family">Scythrididae</tp:taxon-name-part></tp:taxon-name> moths and descriptions of 22 new species from Argentina, Chile, and Peru (<tp:taxon-name><tp:taxon-name-part taxon-name-part-type="order">Lepidoptera</tp:taxon-name-part></tp:taxon-name>, <tp:taxon-name><tp:taxon-name-part taxon-name-part-type="superfamily">Gelechioidea</tp:taxon-name-part></tp:taxon-name>)</article-title><source>Zookeys</source><day>22</day><month>02</month><year>2022</year><volume>1087</volume><fpage>19</fpage><lpage>104</lpage><pub-id pub-id-type="doi">10.3897/zookeys.1087.64382</pub-id></mixed-citation></tp:treatment-meta><tp:nomenclature><label>﻿</label><tp:taxon-name>
                  <object-id xmlns:xlink="http://www.w3.org/1999/xlink" content-type="arpha" xlink:type="simple">D509CCD6-232E-5BA5-86E0-648D4F4AD871</object-id>
                  <tp:taxon-name-part taxon-name-part-type="genus" reg="Scythris">Scythris</tp:taxon-name-part>
                  <tp:taxon-name-part taxon-name-part-type="species" reg="furciphallella">furciphallella</tp:taxon-name-part>
                  <object-id xmlns:xlink="http://www.w3.org/1999/xlink" content-type="zoobank" xlink:type="simple">http://zoobank.org/D8D83C42-B864-4ECD-85A8-90E0F26587CA</object-id>
                </tp:taxon-name><tp:taxon-authority>Nupponen</tp:taxon-authority><tp:taxon-status xmlns:xlink="http://www.w3.org/1999/xlink" xlink:type="simple">sp. nov.</tp:taxon-status><xref ref-type="fig" rid="F3">Figs 13</xref><xref ref-type="fig" rid="F12">, 45</xref><xref ref-type="fig" rid="F24">, 66</xref></tp:nomenclature><tp:treatment-sec sec-type="type material" id="SECID0EVUDI"><title>Type material.</title><p><bold><italic>Holotype</italic>.</bold> Argentina • ♂; prov. Cordoba, Salinas Grandes SE shore; <named-content xmlns:xlink="http://www.w3.org/1999/xlink" content-type="dwc:verbatimCoordinates" xlink:type="simple"><named-content content-type="geo-json" specific-use="{&#34;type&#34;:&#34;Point&#34;,&#34;coordinates&#34;:[-64.670000,-29.841667]}" id="NCID0EDVDI" xlink:type="simple">29°50.5'S, 64°40.2'W</named-content></named-content>; 185 m a.s.l.; 24 Sep. 2017; K. Nupponen &amp; R. Haverinen leg.; [<abbrev xmlns:xlink="http://www.w3.org/1999/xlink" xlink:title="Barcode of Life Data System" id="ABBRID0EIVDI" xlink:type="simple">BOLD</abbrev> sample ID] KN01053; [genitalia slide] K. Nupponen prep. no. 2/16 Dec. 2019; coll. <abbrev xmlns:xlink="http://www.w3.org/1999/xlink" xlink:title="research collection of Kari and Timo Nupponen, Espoo, Finland" id="ABBRID0EMVDI" xlink:type="simple">NUPP</abbrev> (<named-content xmlns:xlink="http://www.w3.org/1999/xlink" content-type="dwc:institutional_code" xlink:type="simple">MZH</named-content>).</p><p><bold><italic>Paratypes</italic>.</bold> Argentina • 6 ♂, 2 ♀; same data as for holotype; [genitalia slides] K. Nupponen prep. no. 3/16-XII-2019 ♀, 3/13-I-2019 ♂; coll. <abbrev xmlns:xlink="http://www.w3.org/1999/xlink" xlink:title="research collection of Kari and Timo Nupponen, Espoo, Finland" id="ABBRID0E3VDI" xlink:type="simple">NUPP</abbrev>; • 1 ♂; prov. La Rioja, Andes Mts., Sierra de <tp:taxon-name><tp:taxon-name-part taxon-name-part-type="genus">Famatina</tp:taxon-name-part></tp:taxon-name>, <tp:taxon-name><tp:taxon-name-part taxon-name-part-type="genus">Famatina</tp:taxon-name-part></tp:taxon-name> village 15 km NNW; <named-content xmlns:xlink="http://www.w3.org/1999/xlink" content-type="dwc:verbatimCoordinates" xlink:type="simple"><named-content content-type="geo-json" specific-use="{&#34;type&#34;:&#34;Point&#34;,&#34;coordinates&#34;:[-67.583333,-28.773333]}" id="NCID0ENWDI" xlink:type="simple">28°46.4'S, 67°35.0'W</named-content></named-content>; 2085 m a.s.l.; 27 Jan. 2017; K. Nupponen &amp; R. Haverinen leg.; [<abbrev xmlns:xlink="http://www.w3.org/1999/xlink" xlink:title="Barcode of Life Data System" id="ABBRID0ESWDI" xlink:type="simple">BOLD</abbrev> sample ID] KN01050; [genitalia slide] K. Nupponen prep. no. 1/17 Dec. 2019; coll. <abbrev xmlns:xlink="http://www.w3.org/1999/xlink" xlink:title="research collection of Kari and Timo Nupponen, Espoo, Finland" id="ABBRID0EWWDI" xlink:type="simple">NUPP</abbrev>.</p></tp:treatment-sec><tp:treatment-sec sec-type="diagnosis" id="SECID0E1WDI"><title>Diagnosis.</title><p>A grey species, externally indistinguishable from <italic><tp:taxon-name><tp:taxon-name-part taxon-name-part-type="genus" reg="Scythris">S.</tp:taxon-name-part><tp:taxon-name-part taxon-name-part-type="species" reg="directiphallella">directiphallella</tp:taxon-name-part></tp:taxon-name></italic>. In the male genitalia, a posteriorly bifurcate phallus and large backwards directed ventral lobes of the valvae are diagnostic.</p></tp:treatment-sec><tp:treatment-sec sec-type="description" id="SECID0ELXDI"><title>Description.</title><p>Wingspan 9.5–10.5 mm. Head, collar, neck tuft, haustellum, tegula and thorax grey. Scape grey, ventrally mixed with cream; pecten grey and longer than diameter of scape. Flagellum fuscous, 0.7 × length of forewing, ciliate, sensillae ~ 0.8 × as long as diameter of flagellum. Labial palp: palpomere I dirty white, palpomeres II and III fuscous mixed with dirty white. Legs fuscous, more or less suffused with dirty white. Abdomen fuscous, ventrally paler, anal tuft ventrally cream. Forewing grey, wing irrorated with black scales; in some specimens’ very indistinct whitish streak in fold at basal 1/3. Hindwing pale fuscous.</p><p><bold><italic>Male genitalia</italic>.</bold> Gnathos basally semi-circular; distally long, slender and bent downwards. Uncus rectangular plate, medioposteriorly with small indentation. Tegumen hood-shaped. Phallus 0.65 × length of valva, bent, apex bifurcate, slender branch twice longer than the other. Valva long and narrow, distally spatular; ventral margins subapically with huge, anteriorly-directed, slightly asymmetrical lobes. Saccus short, labiate. Juxta narrow, 0.5 × length of phallus. Sternum VIII pentagonal, paired posterior projections diverging, straight, tips pointed; anterior margin slightly concave. Tergum VIII trapezoid, elongated, posteriorly round and setose, anteriorly incurved.</p><p><bold><italic>Female genitalia</italic>.</bold> Sterigma long and straight, rather stout, at 0.65 a little broadened, terminal 1/3 sclerotised, tip blunt. Ostium round, margins sclerotised, situated at 0.65 of sterigma. Sternum VII rectangular, 1.35 × wider than high, posterior margin medially incurved, anterior margin concave and sclerotised. Apophyses anteriores 0.55 × length of apophyses posteriores.</p></tp:treatment-sec><tp:treatment-sec sec-type="etymology" id="SECID0E5XDI"><title>Etymology.</title><p>Diminutive noun in apposition. The species name refers to a bifurcate phallus of the male.</p></tp:treatment-sec><tp:treatment-sec sec-type="distribution" id="SECID0EDYDI"><title>Distribution.</title><p>NW Argentina.</p></tp:treatment-sec><tp:treatment-sec sec-type="habitat" id="SECID0EIYDI"><title>Habitat.</title><p>The collecting site is a shore of a large salt lake, in the edge between dry bushy area and low saline vegetation (Fig. <xref ref-type="fig" rid="F33">75</xref>).</p></tp:treatment-sec><tp:treatment-sec sec-type="Genetic data" id="SECID0ENYDI"><title>Genetic data.</title><p>BIN: <ext-link xmlns:xlink="http://www.w3.org/1999/xlink" xlink:type="simple" ext-link-type="uri" xlink:href="http://boldsystems.org/index.php/Public_BarcodeCluster?clusteruri=BOLD:ADY9699">BOLD:ADY9699</ext-link> (<italic>n</italic> = 2 from Argentina). The two barcode sequences are 0.96% distant. Nearest neighbour: <italic><tp:taxon-name><tp:taxon-name-part taxon-name-part-type="genus" reg="Scythris">Scythris</tp:taxon-name-part><tp:taxon-name-part taxon-name-part-type="species" reg="salinasgrandensis">salinasgrandensis</tp:taxon-name-part></tp:taxon-name></italic> Nupponen, sp. nov. (BIN: <ext-link xmlns:xlink="http://www.w3.org/1999/xlink" xlink:type="simple" ext-link-type="uri" xlink:href="http://boldsystems.org/index.php/Public_BarcodeCluster?clusteruri=BOLD:ADY7738">BOLD:ADY7738</ext-link>, 4.49%).</p></tp:treatment-sec><tp:treatment-sec sec-type="remarks" id="SECID0EKZDI"><title>Remarks.</title><p>Based on <abbrev xmlns:xlink="http://www.w3.org/1999/xlink" xlink:title="mitochondrial cytochrome oxidase I" id="ABBRID0EQZDI" xlink:type="simple">COI</abbrev> maximum likelihood phylogeny, South American taxa <italic><tp:taxon-name><tp:taxon-name-part taxon-name-part-type="genus" reg="Scythris"/><tp:taxon-name-part taxon-name-part-type="species" reg="salinasgrandensis">salinasgrandensis</tp:taxon-name-part></tp:taxon-name></italic>, <italic><tp:taxon-name><tp:taxon-name-part taxon-name-part-type="genus" reg="Scythris"/><tp:taxon-name-part taxon-name-part-type="species" reg="furciphallella">furciphallella</tp:taxon-name-part></tp:taxon-name></italic>, <italic><tp:taxon-name><tp:taxon-name-part taxon-name-part-type="genus" reg="Scythris"/><tp:taxon-name-part taxon-name-part-type="species" reg="manchaoensis">manchaoensis</tp:taxon-name-part></tp:taxon-name></italic>, <italic><tp:taxon-name><tp:taxon-name-part taxon-name-part-type="genus" reg="Scythris"/><tp:taxon-name-part taxon-name-part-type="species" reg="angustivalvella">angustivalvella</tp:taxon-name-part></tp:taxon-name></italic> and <italic><tp:taxon-name><tp:taxon-name-part taxon-name-part-type="genus" reg="Scythris"/><tp:taxon-name-part taxon-name-part-type="species" reg="directiphallella">directiphallella</tp:taxon-name-part></tp:taxon-name></italic> group together, associating within a clade, whose taxa are classified in apparently non-monophyletic <italic><tp:taxon-name><tp:taxon-name-part taxon-name-part-type="genus" reg="Scythris">Scythris</tp:taxon-name-part></tp:taxon-name></italic> on <abbrev xmlns:xlink="http://www.w3.org/1999/xlink" xlink:title="Barcode of Life Data System" id="ABBRID0EN2DI" xlink:type="simple">BOLD</abbrev> (Suppl. material <xref ref-type="supplementary-material" rid="S2">2</xref>). We classify these taxa in <italic><tp:taxon-name><tp:taxon-name-part taxon-name-part-type="genus" reg="Scythris">Scythris</tp:taxon-name-part></tp:taxon-name></italic>.</p></tp:treatment-sec><tp:treatment-sec><!--Section generated to contain objects referenced in tp:taxon-treatment.--><fig id="F3" position="float" orientation="portrait"><object-id xmlns:xlink="http://www.w3.org/1999/xlink" content-type="doi" xlink:type="simple">10.3897/zookeys.1087.64382.figures12-17</object-id><object-id xmlns:xlink="http://www.w3.org/1999/xlink" content-type="arpha" xlink:type="simple">4A6FD312-A656-5033-8BB9-ACE120D273FC</object-id><label>Figures 12–17.</label><caption><p><tp:taxon-name><tp:taxon-name-part taxon-name-part-type="family">Scythrididae</tp:taxon-name-part></tp:taxon-name> adults, genus <italic><tp:taxon-name><tp:taxon-name-part taxon-name-part-type="genus" reg="Scythris">Scythris</tp:taxon-name-part></tp:taxon-name></italic>. <bold>12</bold><italic><tp:taxon-name><tp:taxon-name-part taxon-name-part-type="genus" reg="Scythris">S.</tp:taxon-name-part><tp:taxon-name-part taxon-name-part-type="species" reg="directiphallella">directiphallella</tp:taxon-name-part></tp:taxon-name></italic> Nupponen, sp. nov., male, holotype <bold>13A</bold><italic><tp:taxon-name><tp:taxon-name-part taxon-name-part-type="genus" reg="Scythris">S.</tp:taxon-name-part><tp:taxon-name-part taxon-name-part-type="species" reg="furciphallella">furciphallella</tp:taxon-name-part></tp:taxon-name></italic> Nupponen sp. nov., male, holotype <bold>13B</bold><italic><tp:taxon-name><tp:taxon-name-part taxon-name-part-type="genus" reg="Scythris">S.</tp:taxon-name-part><tp:taxon-name-part taxon-name-part-type="species" reg="furciphallella">furciphallella</tp:taxon-name-part></tp:taxon-name></italic> Nupponen sp. nov., male, paratype <bold>14</bold><italic><tp:taxon-name><tp:taxon-name-part taxon-name-part-type="genus" reg="Scythris">S.</tp:taxon-name-part><tp:taxon-name-part taxon-name-part-type="species" reg="manchaoensis">manchaoensis</tp:taxon-name-part></tp:taxon-name></italic> Nupponen, sp. nov., male holotype <bold>15A</bold><italic><tp:taxon-name><tp:taxon-name-part taxon-name-part-type="genus" reg="Scythris">S.</tp:taxon-name-part><tp:taxon-name-part taxon-name-part-type="species" reg="salinasgrandensis">salinasgrandensis</tp:taxon-name-part></tp:taxon-name></italic> Nupponen sp. nov., female, holotype <bold>15B</bold><italic><tp:taxon-name><tp:taxon-name-part taxon-name-part-type="genus" reg="Scythris">S.</tp:taxon-name-part><tp:taxon-name-part taxon-name-part-type="species" reg="salinasgrandensis">salinasgrandensis</tp:taxon-name-part></tp:taxon-name></italic> Nupponen sp. nov., female, paratype <bold>16</bold><italic><tp:taxon-name><tp:taxon-name-part taxon-name-part-type="genus" reg="Scythris">S.</tp:taxon-name-part><tp:taxon-name-part taxon-name-part-type="species" reg="angustivalvella">angustivalvella</tp:taxon-name-part></tp:taxon-name></italic> Nupponen sp. nov., male, holotype <bold>17</bold><italic><tp:taxon-name><tp:taxon-name-part taxon-name-part-type="genus" reg="Scythris">S.</tp:taxon-name-part><tp:taxon-name-part taxon-name-part-type="species" reg="zeugmatica">zeugmatica</tp:taxon-name-part></tp:taxon-name></italic> Meyrick, 1916, male, holotype.</p></caption><graphic xmlns:xlink="http://www.w3.org/1999/xlink" xlink:href="zookeys-1087-019-g003.jpg" position="float" orientation="portrait" xlink:type="simple" id="oo_649317.jpg"><uri content-type="original_file" xlink:type="simple">https://binary.pensoft.net/fig/649317</uri></graphic></fig><fig id="F12" position="float" orientation="portrait"><object-id xmlns:xlink="http://www.w3.org/1999/xlink" content-type="doi" xlink:type="simple">10.3897/zookeys.1087.64382.figures45-46</object-id><object-id xmlns:xlink="http://www.w3.org/1999/xlink" content-type="arpha" xlink:type="simple">75993C65-A00C-5370-AD79-F55CF929DDA4</object-id><label>Figures 45–46.</label><caption><p>Male genitalia of <italic><tp:taxon-name><tp:taxon-name-part taxon-name-part-type="genus" reg="Scythris">Scythris</tp:taxon-name-part></tp:taxon-name></italic><bold>45</bold><italic><tp:taxon-name><tp:taxon-name-part taxon-name-part-type="genus" reg="Scythris">S.</tp:taxon-name-part><tp:taxon-name-part taxon-name-part-type="species" reg="furciphallella">furciphallella</tp:taxon-name-part></tp:taxon-name></italic> Nupponen sp. nov., holotype, slide 2/16 Dec. 2019 KN <bold>46</bold><italic><tp:taxon-name><tp:taxon-name-part taxon-name-part-type="genus" reg="Scythris">S.</tp:taxon-name-part><tp:taxon-name-part taxon-name-part-type="species" reg="manchaoensis">manchaoensis</tp:taxon-name-part></tp:taxon-name></italic> Nupponen sp. nov., holotype, slide 1/11 Dec. 2019 KN.</p></caption><graphic xmlns:xlink="http://www.w3.org/1999/xlink" xlink:href="zookeys-1087-019-g012.jpg" position="float" orientation="portrait" xlink:type="simple" id="oo_649326.jpg"><uri content-type="original_file" xlink:type="simple">https://binary.pensoft.net/fig/649326</uri></graphic></fig><fig id="F24" position="float" orientation="portrait"><object-id xmlns:xlink="http://www.w3.org/1999/xlink" content-type="doi" xlink:type="simple">10.3897/zookeys.1087.64382.figure66</object-id><object-id xmlns:xlink="http://www.w3.org/1999/xlink" content-type="arpha" xlink:type="simple">19C1810E-5848-5BA5-B130-7EC56C07B98A</object-id><label>Figure 66.</label><caption><p>Female genitalia of <italic><tp:taxon-name><tp:taxon-name-part taxon-name-part-type="genus" reg="Scythris">Scythris</tp:taxon-name-part><tp:taxon-name-part taxon-name-part-type="species" reg="furciphallella">furciphallella</tp:taxon-name-part></tp:taxon-name></italic> Nupponen sp. nov., paratype, slide 3/16 Dec. 2019 KN.</p></caption><graphic xmlns:xlink="http://www.w3.org/1999/xlink" xlink:href="zookeys-1087-019-g024.jpg" position="float" orientation="portrait" xlink:type="simple" id="oo_649338.jpg"><uri content-type="original_file" xlink:type="simple">https://binary.pensoft.net/fig/649338</uri></graphic></fig><fig id="F33" position="float" orientation="portrait"><object-id xmlns:xlink="http://www.w3.org/1999/xlink" content-type="doi" xlink:type="simple">10.3897/zookeys.1087.64382.figure75</object-id><object-id xmlns:xlink="http://www.w3.org/1999/xlink" content-type="arpha" xlink:type="simple">58EBF5CC-AA5B-5F9F-BF26-5F64E1C25F84</object-id><label>Figure 75.</label><caption><p>Collecting site of <italic><tp:taxon-name><tp:taxon-name-part taxon-name-part-type="genus" reg="Scythris">Scythris</tp:taxon-name-part><tp:taxon-name-part taxon-name-part-type="species" reg="andensis">andensis</tp:taxon-name-part></tp:taxon-name></italic> sp. nov. and <italic><tp:taxon-name><tp:taxon-name-part taxon-name-part-type="genus" reg="Scythris">S.</tp:taxon-name-part><tp:taxon-name-part taxon-name-part-type="species" reg="furciphallella">furciphallella</tp:taxon-name-part></tp:taxon-name></italic> sp. nov.: Argentina, Andes Mts. (2085 m), Sierra de <tp:taxon-name><tp:taxon-name-part taxon-name-part-type="genus">Famatina</tp:taxon-name-part></tp:taxon-name>, 27 Jan. 2017.</p></caption><graphic xmlns:xlink="http://www.w3.org/1999/xlink" xlink:href="zookeys-1087-019-g033.jpg" position="float" orientation="portrait" xlink:type="simple" id="oo_649347.jpg"><uri content-type="original_file" xlink:type="simple">https://binary.pensoft.net/fig/649347</uri></graphic></fig><supplementary-material xmlns:xlink="http://www.w3.org/1999/xlink" id="S2" position="float" orientation="portrait" xlink:type="simple"><object-id content-type="doi" xlink:type="simple">10.3897/zookeys.1087.64382.suppl2</object-id><object-id content-type="arpha" xlink:type="simple">0F85C9F6-00B0-510B-943C-6234EF24C700</object-id><label>Supplementary material 2</label><caption><p>Supplementary file 2</p></caption><statement content-type="dataType"><label>Data type</label><p>Phylogenetic hypothesis (pdf. file)</p></statement><statement content-type="notes"><label>Explanation note</label><p>Maximum likelihood phylogeny based on 728 <abbrev xlink:title="mitochondrial cytochrome oxidase I" id="ABBRID0EPJBM" xlink:type="simple">COI</abbrev> barcode sequences (including 3 outgroups). Parameters: minimum 500 bp per each sample, W-IQ-TREE (<xref ref-type="bibr" rid="B46">Trifinopoulos et al. 2016</xref>), ultrafast bootstrap (1000 replicates), GTR+F+I+G4 model. Data includes all public <abbrev xlink:title="mitochondrial cytochrome oxidase I" id="ABBRID0EXJBM" xlink:type="simple">COI</abbrev> samples available on <abbrev xlink:title="Barcode of Life Data System" id="ABBRID0E2JBM" xlink:type="simple">BOLD</abbrev> in September 2001 with taxon name ”<tp:taxon-name><tp:taxon-name-part taxon-name-part-type="family">Scythrididae</tp:taxon-name-part></tp:taxon-name>” from North, Central and South America. New <abbrev xlink:title="mitochondrial cytochrome oxidase I" id="ABBRID0EEKBM" xlink:type="simple">COI</abbrev> barcodes published in this paper are highlighted with red. Right margin includes tentative genus classification for the included samples.</p></statement><media xlink:href="zookeys-1087-019-s002.pdf" mimetype="application" mime-subtype="pdf" position="float" orientation="portrait" xlink:type="simple" id="oo_649355.pdf"><uri content-type="original_file" xlink:type="simple">https://binary.pensoft.net/file/649355</uri></media><permissions><license xlink:type="simple"><license-p>This dataset is made available under the Open Database License (http://opendatacommons.org/licenses/odbl/1.0/). The Open Database License (ODbL) is a license agreement intended to allow users to freely share, modify, and use this Dataset while maintaining this same freedom for others, provided that the original source and author(s) are credited.</license-p></license></permissions><attrib specific-use="authors">Kari Nupponen, Pasi Sihvonen</attrib></supplementary-material></tp:treatment-sec><ref-list><ref id="B46"><mixed-citation xmlns:xlink="http://www.w3.org/1999/xlink" xlink:type="simple"><person-group><name name-style="western"><surname>Trifinopoulos</surname><given-names>J</given-names></name><name name-style="western"><surname>Nguyen</surname><given-names>L-T</given-names></name><name name-style="western"><surname>von Haeseler</surname><given-names>A</given-names></name><name name-style="western"><surname>Quang Minh</surname><given-names>B</given-names></name></person-group> (<year>2016</year>) W-IQ-TREE: a fast online phylogenetic tool for maximum likelihood analysis. Nucleic Acids Research 44: W232–W235. <ext-link xlink:href="10.1093/nar/gkw256" ext-link-type="doi" xlink:type="simple">https://doi.org/10.1093/nar/gkw256</ext-link></mixed-citation></ref></ref-list></tp:taxon-treatment>
