# Supplementary material for: ﻿Revision of Neotropical Scythrididae moths and descriptions of 22 new species from Argentina, Chile, and Peru (Lepidoptera, Gelechioidea)
Source: Zookeys. 2022 Feb 22;1087:19–104. doi: 10.3897/zookeys.1087.64382 (PMC8888540; doi:10.3897/zookeys.1087.64382)
Supplement: XML Treatment for Scythris zeugmatica [file zookeys.1087.64382-treatment18.xml]

<!DOCTYPE tp:taxon-treatment
  PUBLIC "-//TaxonX//DTD Taxonomic Treatment Publishing DTD v0 20100105//EN" "tax-treatment-NSO.dtd">
<tp:taxon-treatment xmlns:tp="http://www.plazi.org/taxpub"><tp:treatment-meta><kwd-group><label>Taxon classification</label><kwd>
                    <named-content content-type="kingdom">Animalia</named-content>
                  </kwd><kwd>
                    <named-content content-type="order">Lepidoptera</named-content>
                  </kwd><kwd>
                    <named-content content-type="family">Scythrididae</named-content>
                  </kwd></kwd-group><mixed-citation publication-type="journal"><person-group><name><surname>Nupponen1</surname><given-names>Kari</given-names></name><name><surname>Sihvonen</surname><given-names>Pasi</given-names></name></person-group><article-title>﻿Revision of Neotropical <tp:taxon-name><tp:taxon-name-part taxon-name-part-type="family">Scythrididae</tp:taxon-name-part></tp:taxon-name> moths and descriptions of 22 new species from Argentina, Chile, and Peru (<tp:taxon-name><tp:taxon-name-part taxon-name-part-type="order">Lepidoptera</tp:taxon-name-part></tp:taxon-name>, <tp:taxon-name><tp:taxon-name-part taxon-name-part-type="superfamily">Gelechioidea</tp:taxon-name-part></tp:taxon-name>)</article-title><source>Zookeys</source><day>22</day><month>02</month><year>2022</year><volume>1087</volume><fpage>19</fpage><lpage>104</lpage><pub-id pub-id-type="doi">10.3897/zookeys.1087.64382</pub-id></mixed-citation></tp:treatment-meta><tp:nomenclature><label>﻿</label><tp:taxon-name>
                  <object-id xmlns:xlink="http://www.w3.org/1999/xlink" content-type="arpha" xlink:type="simple">AE9DFDF7-4220-5DA0-ACBD-74C787FA2FA1</object-id>
                  <tp:taxon-name-part taxon-name-part-type="genus" reg="Scythris">Scythris</tp:taxon-name-part>
                  <tp:taxon-name-part taxon-name-part-type="species" reg="zeugmatica">zeugmatica</tp:taxon-name-part>
                </tp:taxon-name><tp:taxon-authority>Meyrick, 1931</tp:taxon-authority><xref ref-type="fig" rid="F3">Figs 17</xref><xref ref-type="fig" rid="F13">, 48</xref><tp:nomenclature-citation-list><tp:nomenclature-citation><tp:taxon-name>
                      <tp:taxon-name-part taxon-name-part-type="genus" reg="Scythris">Scythris</tp:taxon-name-part>
                      <tp:taxon-name-part taxon-name-part-type="species" reg="zeugmatica">zeugmatica</tp:taxon-name-part>
                    </tp:taxon-name><comment>Meyrick, 1931. Exotic Microlepidoptera 4 (part 6): 179.</comment></tp:nomenclature-citation></tp:nomenclature-citation-list></tp:nomenclature><tp:treatment-sec sec-type="material" id="SECID0EY1AK"><title>Material examined.</title><p><bold><italic>Holotype</italic></bold> (fixed by monotypy, Art. 73.1.2 (<xref ref-type="bibr" rid="B14">ICZN 2000</xref>). Brazil • ♂; Santarem; 8.19.; Parish leg.; [genitalia slide] <abbrev xmlns:xlink="http://www.w3.org/1999/xlink" xlink:title="John Frederick Gates Clarke" id="ABBRID0ED2AK" xlink:type="simple">JFGC</abbrev> No. 8050; <named-content xmlns:xlink="http://www.w3.org/1999/xlink" content-type="dwc:institutional_code" xlink:type="simple">NHMUK</named-content> ID 010922366; <named-content xmlns:xlink="http://www.w3.org/1999/xlink" content-type="dwc:institutional_code" xlink:type="simple">NHMUK</named-content> slide ID 010316662; coll. <named-content xmlns:xlink="http://www.w3.org/1999/xlink" content-type="dwc:institutional_code" xlink:type="simple">NHMUK</named-content>.</p></tp:treatment-sec><tp:treatment-sec sec-type="diagnosis" id="SECID0EW2AK"><title>Diagnosis.</title><p>A small species (10 mm), externally resembles to some extent <italic><tp:taxon-name><tp:taxon-name-part taxon-name-part-type="genus" reg="Scythris">S.</tp:taxon-name-part><tp:taxon-name-part taxon-name-part-type="species" reg="zeugmatica">zeugmatica</tp:taxon-name-part></tp:taxon-name></italic> with similar whitish streak on forewing. <italic><tp:taxon-name><tp:taxon-name-part taxon-name-part-type="genus" reg="Scythris">Scythris</tp:taxon-name-part><tp:taxon-name-part taxon-name-part-type="species" reg="zeugmatica">zeugmatica</tp:taxon-name-part></tp:taxon-name></italic> is readily separated from the other described species by characters in the male genitalia, particularly by bilobed uncus, a peculiar vertical sclerotisation with lateral expansion (homology unclear), and broad, symmetrical valvae with a small subapical ventral tooth.</p></tp:treatment-sec><tp:treatment-sec sec-type="description" id="SECID0ES3AK"><title>Description.</title><p>The original description is quoted: “Wingspan ♂ 10 mm. Head whitish. Palpi whitish, terminal joint suffused grey. Thorax bronzy-grey. Abdomen dark grey, beneath whitish-ochreous. Forewings elongate-lanceolate; rather dark purple-grey; a rather broad suffused yellow-whitish streak along fold throughout, crossed at its middle by a fasciate bar reaching dorsum but not reaching costa, beyond this attenuated and indistinct, but expanded into an oval spot on tornus, a somewhat inwards-oblique spot on costa towards apex rather beyond this: cilia grey. Hindwings 0.75, grey; cilia grey.”</p><p><bold><italic>Male genitalia</italic>.</bold> Uncus bilobed, basally fused by narrow transverse sclerotisation. Gnathos base U-shaped. Tegumen hood-shaped, anterior margin medially deeply cleft. Ventrad of tegumen are situated two sclerotised, vertical structures (homologies are unclear): other rather straight with sharp apexes (Fig. <xref ref-type="fig" rid="F13">48</xref> on left), other slightly longer, at middle triangularly extended (Fig. <xref ref-type="fig" rid="F13">48</xref> on right). Valva broad and straight, dorsal margin at basal quarter somewhat folded; ventrally slightly broadened beyond middle, subapically with small triangular tooth. Saccus short, triangular, at base with small digitate process. Sternum VIII trapezoid, anterolaterally with small lobes, posteriorly with pair of stout parallel horn-like projections. Tergum VIII subrectangular, laterally concave, anterior margin sclerotised.</p></tp:treatment-sec><tp:treatment-sec sec-type="distribution" id="SECID0E53AK"><title>Distribution.</title><p>Brazil.</p></tp:treatment-sec><tp:treatment-sec sec-type="remarks" id="SECID0ED4AK"><title>Remarks.</title><p>Female unknown. DNA barcode is not available yet for <italic><tp:taxon-name><tp:taxon-name-part taxon-name-part-type="genus" reg="Scythris">S.</tp:taxon-name-part><tp:taxon-name-part taxon-name-part-type="species" reg="zeugmatica">zeugmatica</tp:taxon-name-part></tp:taxon-name></italic>. We place <italic><tp:taxon-name><tp:taxon-name-part taxon-name-part-type="genus" reg="Scythris">S.</tp:taxon-name-part><tp:taxon-name-part taxon-name-part-type="species" reg="zeugmatica">zeugmatica</tp:taxon-name-part></tp:taxon-name></italic> in the <italic><tp:taxon-name><tp:taxon-name-part taxon-name-part-type="genus" reg="Scythris"/><tp:taxon-name-part taxon-name-part-type="species" reg="directiphallella">directiphallella</tp:taxon-name-part></tp:taxon-name></italic> species group based on morphology. It has a similar long and slim gnathos, long and slim phallus, and male sternum VIII has sharp posterior shanks.</p></tp:treatment-sec><tp:treatment-sec><!--Section generated to contain objects referenced in tp:taxon-treatment.--><fig id="F3" position="float" orientation="portrait"><object-id xmlns:xlink="http://www.w3.org/1999/xlink" content-type="doi" xlink:type="simple">10.3897/zookeys.1087.64382.figures12-17</object-id><object-id xmlns:xlink="http://www.w3.org/1999/xlink" content-type="arpha" xlink:type="simple">4A6FD312-A656-5033-8BB9-ACE120D273FC</object-id><label>Figures 12–17.</label><caption><p><tp:taxon-name><tp:taxon-name-part taxon-name-part-type="family">Scythrididae</tp:taxon-name-part></tp:taxon-name> adults, genus <italic><tp:taxon-name><tp:taxon-name-part taxon-name-part-type="genus" reg="Scythris">Scythris</tp:taxon-name-part></tp:taxon-name></italic>. <bold>12</bold><italic><tp:taxon-name><tp:taxon-name-part taxon-name-part-type="genus" reg="Scythris">S.</tp:taxon-name-part><tp:taxon-name-part taxon-name-part-type="species" reg="directiphallella">directiphallella</tp:taxon-name-part></tp:taxon-name></italic> Nupponen, sp. nov., male, holotype <bold>13A</bold><italic><tp:taxon-name><tp:taxon-name-part taxon-name-part-type="genus" reg="Scythris">S.</tp:taxon-name-part><tp:taxon-name-part taxon-name-part-type="species" reg="furciphallella">furciphallella</tp:taxon-name-part></tp:taxon-name></italic> Nupponen sp. nov., male, holotype <bold>13B</bold><italic><tp:taxon-name><tp:taxon-name-part taxon-name-part-type="genus" reg="Scythris">S.</tp:taxon-name-part><tp:taxon-name-part taxon-name-part-type="species" reg="furciphallella">furciphallella</tp:taxon-name-part></tp:taxon-name></italic> Nupponen sp. nov., male, paratype <bold>14</bold><italic><tp:taxon-name><tp:taxon-name-part taxon-name-part-type="genus" reg="Scythris">S.</tp:taxon-name-part><tp:taxon-name-part taxon-name-part-type="species" reg="manchaoensis">manchaoensis</tp:taxon-name-part></tp:taxon-name></italic> Nupponen, sp. nov., male holotype <bold>15A</bold><italic><tp:taxon-name><tp:taxon-name-part taxon-name-part-type="genus" reg="Scythris">S.</tp:taxon-name-part><tp:taxon-name-part taxon-name-part-type="species" reg="salinasgrandensis">salinasgrandensis</tp:taxon-name-part></tp:taxon-name></italic> Nupponen sp. nov., female, holotype <bold>15B</bold><italic><tp:taxon-name><tp:taxon-name-part taxon-name-part-type="genus" reg="Scythris">S.</tp:taxon-name-part><tp:taxon-name-part taxon-name-part-type="species" reg="salinasgrandensis">salinasgrandensis</tp:taxon-name-part></tp:taxon-name></italic> Nupponen sp. nov., female, paratype <bold>16</bold><italic><tp:taxon-name><tp:taxon-name-part taxon-name-part-type="genus" reg="Scythris">S.</tp:taxon-name-part><tp:taxon-name-part taxon-name-part-type="species" reg="angustivalvella">angustivalvella</tp:taxon-name-part></tp:taxon-name></italic> Nupponen sp. nov., male, holotype <bold>17</bold><italic><tp:taxon-name><tp:taxon-name-part taxon-name-part-type="genus" reg="Scythris">S.</tp:taxon-name-part><tp:taxon-name-part taxon-name-part-type="species" reg="zeugmatica">zeugmatica</tp:taxon-name-part></tp:taxon-name></italic> Meyrick, 1916, male, holotype.</p></caption><graphic xmlns:xlink="http://www.w3.org/1999/xlink" xlink:href="zookeys-1087-019-g003.jpg" position="float" orientation="portrait" xlink:type="simple" id="oo_649317.jpg"><uri content-type="original_file" xlink:type="simple">https://binary.pensoft.net/fig/649317</uri></graphic></fig><fig id="F13" position="float" orientation="portrait"><object-id xmlns:xlink="http://www.w3.org/1999/xlink" content-type="doi" xlink:type="simple">10.3897/zookeys.1087.64382.figures47-48</object-id><object-id xmlns:xlink="http://www.w3.org/1999/xlink" content-type="arpha" xlink:type="simple">1A7F53E3-D7D0-5FCA-985D-CEFEB9AAA5E9</object-id><label>Figures 47–48.</label><caption><p>Male genitalia of <italic><tp:taxon-name><tp:taxon-name-part taxon-name-part-type="genus" reg="Scythris">Scythris</tp:taxon-name-part></tp:taxon-name></italic><bold>47</bold><italic><tp:taxon-name><tp:taxon-name-part taxon-name-part-type="genus" reg="Scythris">S.</tp:taxon-name-part><tp:taxon-name-part taxon-name-part-type="species" reg="angustivalvella">angustivalvella</tp:taxon-name-part></tp:taxon-name></italic> Nupponen sp. nov., holotype, slide 4/16 Dec. 2019 KN <bold>48</bold><italic><tp:taxon-name><tp:taxon-name-part taxon-name-part-type="genus" reg="Scythris">S.</tp:taxon-name-part><tp:taxon-name-part taxon-name-part-type="species" reg="zeugmatica">zeugmatica</tp:taxon-name-part></tp:taxon-name></italic> Meyrick, 1931, holotype, slide <abbrev xmlns:xlink="http://www.w3.org/1999/xlink" xlink:title="John Frederick Gates Clarke" id="ABBRID0EVVEK" xlink:type="simple">JFGC</abbrev> No. 8050.</p></caption><graphic xmlns:xlink="http://www.w3.org/1999/xlink" xlink:href="zookeys-1087-019-g013.jpg" position="float" orientation="portrait" xlink:type="simple" id="oo_649327.jpg"><uri content-type="original_file" xlink:type="simple">https://binary.pensoft.net/fig/649327</uri></graphic></fig></tp:treatment-sec><ref-list><ref id="B14"><mixed-citation xmlns:xlink="http://www.w3.org/1999/xlink" xlink:type="simple"><institution xlink:type="simple">ICZN [International Commission on Zoological Nomenclature]</institution> (<year>2000</year>) International Code of Zoological Nomenclature, 4<sup>th</sup> ed. The Code Online. <ext-link xlink:href="http://iczn.org/iczn/index.jsp" ext-link-type="uri" xlink:type="simple">http://iczn.org/iczn/index.jsp</ext-link></mixed-citation></ref></ref-list></tp:taxon-treatment>
