# Supplementary material for: ﻿Revision of Neotropical Scythrididae moths and descriptions of 22 new species from Argentina, Chile, and Peru (Lepidoptera, Gelechioidea)
Source: Zookeys. 2022 Feb 22;1087:19–104. doi: 10.3897/zookeys.1087.64382 (PMC8888540; doi:10.3897/zookeys.1087.64382)
Supplement: XML Treatment for Scythris inanima [file zookeys.1087.64382-treatment22.xml]

<!DOCTYPE tp:taxon-treatment
  PUBLIC "-//TaxonX//DTD Taxonomic Treatment Publishing DTD v0 20100105//EN" "tax-treatment-NSO.dtd">
<tp:taxon-treatment xmlns:tp="http://www.plazi.org/taxpub"><tp:treatment-meta><kwd-group><label>Taxon classification</label><kwd>
                    <named-content content-type="kingdom">Animalia</named-content>
                  </kwd><kwd>
                    <named-content content-type="order">Lepidoptera</named-content>
                  </kwd><kwd>
                    <named-content content-type="family">Scythrididae</named-content>
                  </kwd></kwd-group><mixed-citation publication-type="journal"><person-group><name><surname>Nupponen1</surname><given-names>Kari</given-names></name><name><surname>Sihvonen</surname><given-names>Pasi</given-names></name></person-group><article-title>﻿Revision of Neotropical <tp:taxon-name><tp:taxon-name-part taxon-name-part-type="family">Scythrididae</tp:taxon-name-part></tp:taxon-name> moths and descriptions of 22 new species from Argentina, Chile, and Peru (<tp:taxon-name><tp:taxon-name-part taxon-name-part-type="order">Lepidoptera</tp:taxon-name-part></tp:taxon-name>, <tp:taxon-name><tp:taxon-name-part taxon-name-part-type="superfamily">Gelechioidea</tp:taxon-name-part></tp:taxon-name>)</article-title><source>Zookeys</source><day>22</day><month>02</month><year>2022</year><volume>1087</volume><fpage>19</fpage><lpage>104</lpage><pub-id pub-id-type="doi">10.3897/zookeys.1087.64382</pub-id></mixed-citation></tp:treatment-meta><tp:nomenclature><label>﻿</label><tp:taxon-name>
                  <object-id xmlns:xlink="http://www.w3.org/1999/xlink" content-type="arpha" xlink:type="simple">81E1BCEB-B9BB-530F-BD00-9ED341F5FBBA</object-id>
                  <tp:taxon-name-part taxon-name-part-type="genus" reg="Scythris">Scythris</tp:taxon-name-part>
                  <tp:taxon-name-part taxon-name-part-type="species" reg="inanima">inanima</tp:taxon-name-part>
                </tp:taxon-name><tp:taxon-authority>Meyrick, 1916</tp:taxon-authority><xref ref-type="fig" rid="F4">Figs 21</xref><xref ref-type="fig" rid="F15">, 51</xref><tp:nomenclature-citation-list><tp:nomenclature-citation><tp:taxon-name>
                      <tp:taxon-name-part taxon-name-part-type="genus" reg="Scythris">Scythris</tp:taxon-name-part>
                      <tp:taxon-name-part taxon-name-part-type="species" reg="inanima">inanima</tp:taxon-name-part>
                    </tp:taxon-name><comment>Meyrick, 1916. Exotic Microlepidoptera, vol. 2 (part 1): 13.</comment></tp:nomenclature-citation></tp:nomenclature-citation-list></tp:nomenclature><tp:treatment-sec sec-type="material" id="SECID0EBVBK"><title>Material examined.</title><p><bold><italic>Holotype</italic>.</bold> Peru • ♂; Huancayo; 10650 feet a.s.l.; i.7.14.; Parish leg.; [genitalia slide] <abbrev xmlns:xlink="http://www.w3.org/1999/xlink" xlink:title="John Frederick Gates Clarke" id="ABBRID0EMVBK" xlink:type="simple">JFGC</abbrev> No. 8051; <named-content xmlns:xlink="http://www.w3.org/1999/xlink" content-type="dwc:institutional_code" xlink:type="simple">NHMUK</named-content> ID 010922361; <named-content xmlns:xlink="http://www.w3.org/1999/xlink" content-type="dwc:institutional_code" xlink:type="simple">NHMUK</named-content> slide ID 010316663M coll. <named-content xmlns:xlink="http://www.w3.org/1999/xlink" content-type="dwc:institutional_code" xlink:type="simple">NHMUK</named-content>.</p></tp:treatment-sec><tp:treatment-sec sec-type="diagnosis" id="SECID0E6VBK"><title>Diagnosis.</title><p>Forewings bronzy-grey without distinctive external features. Genitalia dissection is required for recognition. <italic><tp:taxon-name><tp:taxon-name-part taxon-name-part-type="genus" reg="Scythris">Scythris</tp:taxon-name-part><tp:taxon-name-part taxon-name-part-type="species" reg="inanima">inanima</tp:taxon-name-part></tp:taxon-name></italic> is readily separated from the other described species by details of the male genitalia: wide, inwards curved, pointed and asymmetrical valvae, a tubular phallus bent at 90° angle in basal 1/3, and “anchor-shaped” abdominal segment VIII with two curved projections are unique among the examined materials.</p></tp:treatment-sec><tp:treatment-sec sec-type="description" id="SECID0EQWBK"><title>Description.</title><p>The original description is quoted: “Wingspan 10 mm ♂. Head, palpi, thorax, and abdomen light bronzy-grey. Antennal ciliations 1. Forewings lanceolate; bronzy-grey, somewhat darker-springled in disc: cilia greyish.”</p><p><bold><italic>Male genitalia</italic>.</bold> Uncus trapezoid sclerotised plate. Gnathos base broad belt; distal arm short, robust, directed upwards and heavily sclerotised. Tegumen hood-shaped. Phallus slim, a little longer than valva, basal 1/3 bent at 90° angle, distally straight. Valvae asymmetrical, left broader and shorter; basal 2/3 broad, distal 1/3 tapered and bent inwards, tip more or less pointed. Saccus arched, short. Sternum VIII pentagonal, anterior margin broadly reinforced, mediolaterally somewhat extended. Tergum VIII consists of two laterally arched sclerotised belts; medioposterior portion triangular with backwards directed lateral extensions.</p></tp:treatment-sec><tp:treatment-sec sec-type="distribution" id="SECID0E3WBK"><title>Distribution.</title><p>Peru.</p></tp:treatment-sec><tp:treatment-sec sec-type="remarks" id="SECID0EBXBK"><title>Remarks.</title><p>Female unknown.</p></tp:treatment-sec><tp:treatment-sec><!--Section generated to contain objects referenced in tp:taxon-treatment.--><fig id="F4" position="float" orientation="portrait"><object-id xmlns:xlink="http://www.w3.org/1999/xlink" content-type="doi" xlink:type="simple">10.3897/zookeys.1087.64382.figures18-24a</object-id><object-id xmlns:xlink="http://www.w3.org/1999/xlink" content-type="arpha" xlink:type="simple">A435276B-6DAF-5350-9C71-471BAF111A0E</object-id><label>Figures 18–24A.</label><caption><p><tp:taxon-name><tp:taxon-name-part taxon-name-part-type="family">Scythrididae</tp:taxon-name-part></tp:taxon-name> adults, genus <italic><tp:taxon-name><tp:taxon-name-part taxon-name-part-type="genus" reg="Scythris">Scythris</tp:taxon-name-part></tp:taxon-name></italic><bold>18</bold><italic><tp:taxon-name><tp:taxon-name-part taxon-name-part-type="genus" reg="Scythris">S.</tp:taxon-name-part><tp:taxon-name-part taxon-name-part-type="species" reg="caimancitoensis">caimancitoensis</tp:taxon-name-part></tp:taxon-name></italic> Nupponen, sp. nov., male, holotype <bold>19</bold><italic><tp:taxon-name><tp:taxon-name-part taxon-name-part-type="genus" reg="Scythris">S.</tp:taxon-name-part><tp:taxon-name-part taxon-name-part-type="species" reg="ejiciens">ejiciens</tp:taxon-name-part></tp:taxon-name></italic> Meyrick, 1928, male, holotype <bold>20</bold><italic><tp:taxon-name><tp:taxon-name-part taxon-name-part-type="genus" reg="Scythris">S.</tp:taxon-name-part><tp:taxon-name-part taxon-name-part-type="species" reg="fluvialis">fluvialis</tp:taxon-name-part></tp:taxon-name></italic> Meyrick, 1916, male, lectotype <bold>21</bold><italic><tp:taxon-name><tp:taxon-name-part taxon-name-part-type="genus" reg="Scythris">S.</tp:taxon-name-part><tp:taxon-name-part taxon-name-part-type="species" reg="inanima">inanima</tp:taxon-name-part></tp:taxon-name></italic> Meyrick, 1916, male, holotype <bold>22A</bold><italic><tp:taxon-name><tp:taxon-name-part taxon-name-part-type="genus" reg="Scythris">S.</tp:taxon-name-part><tp:taxon-name-part taxon-name-part-type="species" reg="lequetepequensis">lequetepequensis</tp:taxon-name-part></tp:taxon-name></italic> Nupponen sp. nov., male, holotype <bold>22B</bold><italic><tp:taxon-name><tp:taxon-name-part taxon-name-part-type="genus" reg="Scythris">S.</tp:taxon-name-part><tp:taxon-name-part taxon-name-part-type="species" reg="lequetepequensis">lequetepequensis</tp:taxon-name-part></tp:taxon-name></italic> Nupponen sp. nov., male, paratype <bold>23</bold><italic><tp:taxon-name><tp:taxon-name-part taxon-name-part-type="genus" reg="Scythris">S.</tp:taxon-name-part><tp:taxon-name-part taxon-name-part-type="species" reg="plocogastra">plocogastra</tp:taxon-name-part></tp:taxon-name></italic> Meyrick, 1931, female, holotype <bold>24A</bold><italic><tp:taxon-name><tp:taxon-name-part taxon-name-part-type="genus" reg="Scythris">S.</tp:taxon-name-part><tp:taxon-name-part taxon-name-part-type="species" reg="tibicina">tibicina</tp:taxon-name-part></tp:taxon-name></italic> Meyrick, 1916, male, lectotype.</p></caption><graphic xmlns:xlink="http://www.w3.org/1999/xlink" xlink:href="zookeys-1087-019-g004.jpg" position="float" orientation="portrait" xlink:type="simple" id="oo_649318.jpg"><uri content-type="original_file" xlink:type="simple">https://binary.pensoft.net/fig/649318</uri></graphic></fig><fig id="F15" position="float" orientation="portrait"><object-id xmlns:xlink="http://www.w3.org/1999/xlink" content-type="doi" xlink:type="simple">10.3897/zookeys.1087.64382.figures51-52</object-id><object-id xmlns:xlink="http://www.w3.org/1999/xlink" content-type="arpha" xlink:type="simple">2D4D09D5-61D8-5B1F-9EF4-87CCA19ECBDD</object-id><label>Figures 51–52.</label><caption><p>Male genitalia of <italic><tp:taxon-name><tp:taxon-name-part taxon-name-part-type="genus" reg="Scythris">Scythris</tp:taxon-name-part></tp:taxon-name></italic><bold>51</bold><italic><tp:taxon-name><tp:taxon-name-part taxon-name-part-type="genus" reg="Scythris">S.</tp:taxon-name-part><tp:taxon-name-part taxon-name-part-type="species" reg="inanima">inanima</tp:taxon-name-part></tp:taxon-name></italic> Meyrick, 1916, holotype, slide <abbrev xmlns:xlink="http://www.w3.org/1999/xlink" xlink:title="John Frederick Gates Clarke" id="ABBRID0EMYEK" xlink:type="simple">JFGC</abbrev> No. 8051 <bold>52</bold><italic><tp:taxon-name><tp:taxon-name-part taxon-name-part-type="genus" reg="Scythris">S.</tp:taxon-name-part><tp:taxon-name-part taxon-name-part-type="species" reg="lequetepequensis">lequetepequensis</tp:taxon-name-part></tp:taxon-name></italic> Nupponen sp. nov., holotype, slide 2/8 Dec. 2019 KN.</p></caption><graphic xmlns:xlink="http://www.w3.org/1999/xlink" xlink:href="zookeys-1087-019-g015.jpg" position="float" orientation="portrait" xlink:type="simple" id="oo_649329.jpg"><uri content-type="original_file" xlink:type="simple">https://binary.pensoft.net/fig/649329</uri></graphic></fig></tp:treatment-sec></tp:taxon-treatment>
