# Supplementary material for: ﻿Revision of Neotropical Scythrididae moths and descriptions of 22 new species from Argentina, Chile, and Peru (Lepidoptera, Gelechioidea)
Source: Zookeys. 2022 Feb 22;1087:19–104. doi: 10.3897/zookeys.1087.64382 (PMC8888540; doi:10.3897/zookeys.1087.64382)
Supplement: XML Treatment for Scythris lequetepequensis [file zookeys.1087.64382-treatment23.xml]

<!DOCTYPE tp:taxon-treatment
  PUBLIC "-//TaxonX//DTD Taxonomic Treatment Publishing DTD v0 20100105//EN" "tax-treatment-NSO.dtd">
<tp:taxon-treatment xmlns:tp="http://www.plazi.org/taxpub"><tp:treatment-meta><kwd-group><label>Taxon classification</label><kwd>
                    <named-content content-type="kingdom">Animalia</named-content>
                  </kwd><kwd>
                    <named-content content-type="order">Lepidoptera</named-content>
                  </kwd><kwd>
                    <named-content content-type="family">Scythrididae</named-content>
                  </kwd></kwd-group><mixed-citation publication-type="journal"><person-group><name><surname>Nupponen1</surname><given-names>Kari</given-names></name><name><surname>Sihvonen</surname><given-names>Pasi</given-names></name></person-group><article-title>﻿Revision of Neotropical <tp:taxon-name><tp:taxon-name-part taxon-name-part-type="family">Scythrididae</tp:taxon-name-part></tp:taxon-name> moths and descriptions of 22 new species from Argentina, Chile, and Peru (<tp:taxon-name><tp:taxon-name-part taxon-name-part-type="order">Lepidoptera</tp:taxon-name-part></tp:taxon-name>, <tp:taxon-name><tp:taxon-name-part taxon-name-part-type="superfamily">Gelechioidea</tp:taxon-name-part></tp:taxon-name>)</article-title><source>Zookeys</source><day>22</day><month>02</month><year>2022</year><volume>1087</volume><fpage>19</fpage><lpage>104</lpage><pub-id pub-id-type="doi">10.3897/zookeys.1087.64382</pub-id></mixed-citation></tp:treatment-meta><tp:nomenclature><label>﻿</label><tp:taxon-name>
                  <object-id xmlns:xlink="http://www.w3.org/1999/xlink" content-type="arpha" xlink:type="simple">05FD0F08-5DD2-504A-A759-D7E187321014</object-id>
                  <tp:taxon-name-part taxon-name-part-type="genus" reg="Scythris">Scythris</tp:taxon-name-part>
                  <tp:taxon-name-part taxon-name-part-type="species" reg="lequetepequensis">lequetepequensis</tp:taxon-name-part>
                  <object-id xmlns:xlink="http://www.w3.org/1999/xlink" content-type="zoobank" xlink:type="simple">http://zoobank.org/3062C052-50C6-441C-B222-0B19036C60EF</object-id>
                </tp:taxon-name><tp:taxon-authority>Nupponen</tp:taxon-authority><tp:taxon-status xmlns:xlink="http://www.w3.org/1999/xlink" xlink:type="simple">sp. nov.</tp:taxon-status><xref ref-type="fig" rid="F4">Figs 22</xref><xref ref-type="fig" rid="F15">, 52</xref></tp:nomenclature><tp:treatment-sec sec-type="type material" id="SECID0EQYBK"><title>Type material.</title><p><bold><italic>Holotype</italic>.</bold> Peru • ♂; prov. La Libertad, Lequetepeque River, near El Huabal village; <named-content xmlns:xlink="http://www.w3.org/1999/xlink" content-type="dwc:verbatimCoordinates" xlink:type="simple"><named-content content-type="geo-json" specific-use="{&#34;type&#34;:&#34;Point&#34;,&#34;coordinates&#34;:[-79.303333,-7.281667]}" id="NCID0E5YBK" xlink:type="simple">7°16.9'S, 79°18.2'W</named-content></named-content>; 200 m a.s.l.; 1 Feb. 2019; K. Nupponen &amp; R. Haverinen leg.; [<abbrev xmlns:xlink="http://www.w3.org/1999/xlink" xlink:title="Barcode of Life Data System" id="ABBRID0EDZBK" xlink:type="simple">BOLD</abbrev> sample ID] KN01074; [genitalia slide] K. Nupponen prep. no. 2/8 Dec. 2019; coll. <abbrev xmlns:xlink="http://www.w3.org/1999/xlink" xlink:title="research collection of Kari and Timo Nupponen, Espoo, Finland" id="ABBRID0EHZBK" xlink:type="simple">NUPP</abbrev> (<named-content xmlns:xlink="http://www.w3.org/1999/xlink" content-type="dwc:institutional_code" xlink:type="simple">MZH</named-content>).</p><p><bold><italic>Paratype</italic>.</bold> Peru • ♂; prov. Cajamarca, Lequetepeque River, near Chilete village; <named-content xmlns:xlink="http://www.w3.org/1999/xlink" content-type="dwc:verbatimCoordinates" xlink:type="simple"><named-content content-type="geo-json" specific-use="{&#34;type&#34;:&#34;Point&#34;,&#34;coordinates&#34;:[-78.755000,-7.215000]}" id="NCID0E1ZBK" xlink:type="simple">7°12.9'S, 78°45.3'W</named-content></named-content>; 980 m a.s.l.; 4 Feb. 2019; K. Nupponen &amp; R. Haverinen leg.; coll. <abbrev xmlns:xlink="http://www.w3.org/1999/xlink" xlink:title="research collection of Kari and Timo Nupponen, Espoo, Finland" id="ABBRID0E6ZBK" xlink:type="simple">NUPP</abbrev>.</p></tp:treatment-sec><tp:treatment-sec sec-type="diagnosis" id="SECID0ED1BK"><title>Diagnosis.</title><p>Rather reliably determined externally by pale brown forewings with indefinite paler areas at midwing, a dark brown subapical spot and fringe under tornus being darker than those at apical area. In the male genitalia of <italic><tp:taxon-name><tp:taxon-name-part taxon-name-part-type="genus" reg="Scythris">S.</tp:taxon-name-part><tp:taxon-name-part taxon-name-part-type="species" reg="lequetepequensis">lequetepequensis</tp:taxon-name-part></tp:taxon-name></italic>, the gnathos with massive base and dorsally expanded pouch, and a transverse and sclerotised arched sclerite at tergum VIII are diagnostic.</p></tp:treatment-sec><tp:treatment-sec sec-type="description" id="SECID0EU1BK"><title>Description.</title><p>Wingspan 13 mm. Head, collar, neck tuft, tegula and thorax pale brown. Few whitish brown scales around eye; thorax posteriorly edged by white scales. Haustellum white. Scape dorsally pale brown, ventrally paler, pecten longer than diameter of scape. Flagellum dark brown, 0.75 × length of forewing, ciliate, sensillae ~ 1/2 as long as diameter of flagellum. Labial palp: palpomere I white; palpomeres II and III with lower surface brown, otherwise whitish brown. Legs pale cream, upper surfaces of tibiae and tarsi mixed with pale brown in mid- and hindlegs, and darker brown in foreleg. Abdomen dorsally fuscous, ventrally white. Forewing pale brown, middle part of wing indefinite paler than costal and dorsal areas; at cell end whitish cream blotch, subapically small dark brown spot; fringe under tornus darker than those at apical area. Hindwing dark fuscous, darker than forewing.</p><p><bold><italic>Male genitalia</italic>.</bold> Uncus bifurcate plate, posterior lobes broad, rounded. Gnathos as long as phallus; base massive with dorsally expanded pouch; distal arm tapered, tip with T-shaped hook. Tegumen round hood. Phallus 0.7 × length of valva, medially bent, distal 1/2 tapered, tip pointed. Valva straight, distal 1/2 dorsally somewhat widened and setose, apex round. Saccus labiate, ~ 1/3 as long as valva. Sternum VIII trapezoid, medioposteriorly shallowly indented; anterior margin concave and reinforced. Tergum VIII tongue-shaped, lateral and posterior margins folded, anterior margin medially with V-shaped indentation; subposteriorly with transverse and arched ridge covered by minute spines.</p></tp:treatment-sec><tp:treatment-sec sec-type="etymology" id="SECID0EA2BK"><title>Etymology.</title><p>Latinised adjective in the nominative singular. The species is named after the type locality, valley of the River Lequetepeque.</p></tp:treatment-sec><tp:treatment-sec sec-type="distribution" id="SECID0EF2BK"><title>Distribution.</title><p>Peru.</p></tp:treatment-sec><tp:treatment-sec sec-type="habitat" id="SECID0EK2BK"><title>Habitat.</title><p>The collecting locality is a moist riverside meadow (Fig. <xref ref-type="fig" rid="F38">80</xref>).</p></tp:treatment-sec><tp:treatment-sec sec-type="Genetic data" id="SECID0EP2BK"><title>Genetic data.</title><p>Not obtained (specimen submitted to barcode analysis but the sample failed).</p></tp:treatment-sec><tp:treatment-sec sec-type="remarks" id="SECID0EU2BK"><title>Remarks.</title><p>Female unknown. We classify taxon <italic><tp:taxon-name><tp:taxon-name-part taxon-name-part-type="genus" reg="Scythris"/><tp:taxon-name-part taxon-name-part-type="species" reg="lequetepequensis">lequetepequensis</tp:taxon-name-part></tp:taxon-name></italic> in genus <italic><tp:taxon-name><tp:taxon-name-part taxon-name-part-type="genus" reg="Scythris">Scythris</tp:taxon-name-part></tp:taxon-name></italic>, based on the somewhat similar male genitalia between <italic><tp:taxon-name><tp:taxon-name-part taxon-name-part-type="genus" reg="Scythris">S.</tp:taxon-name-part><tp:taxon-name-part taxon-name-part-type="species" reg="lequetepequensis">lequetepequensis</tp:taxon-name-part></tp:taxon-name></italic> and North American (<xref ref-type="bibr" rid="B22">Landry 1991</xref>) and African (<xref ref-type="bibr" rid="B3">Bengtsson 2014</xref>) species such as <italic><tp:taxon-name><tp:taxon-name-part taxon-name-part-type="genus" reg="Scythris">S.</tp:taxon-name-part><tp:taxon-name-part taxon-name-part-type="species" reg="mixaula">mixaula</tp:taxon-name-part></tp:taxon-name></italic> Meyrick, 1916 from South-West USA and <italic><tp:taxon-name><tp:taxon-name-part taxon-name-part-type="genus" reg="Scythris">S.</tp:taxon-name-part><tp:taxon-name-part taxon-name-part-type="species" reg="cretiflua">cretiflua</tp:taxon-name-part></tp:taxon-name></italic> Meyrick, 1913 from South Africa. These include for instance massive gnathos, horizontally narrow point of articulation between tegumen and valva, and symmetrical and apically setose valva.</p></tp:treatment-sec><tp:treatment-sec><!--Section generated to contain objects referenced in tp:taxon-treatment.--><fig id="F4" position="float" orientation="portrait"><object-id xmlns:xlink="http://www.w3.org/1999/xlink" content-type="doi" xlink:type="simple">10.3897/zookeys.1087.64382.figures18-24a</object-id><object-id xmlns:xlink="http://www.w3.org/1999/xlink" content-type="arpha" xlink:type="simple">A435276B-6DAF-5350-9C71-471BAF111A0E</object-id><label>Figures 18–24A.</label><caption><p><tp:taxon-name><tp:taxon-name-part taxon-name-part-type="family">Scythrididae</tp:taxon-name-part></tp:taxon-name> adults, genus <italic><tp:taxon-name><tp:taxon-name-part taxon-name-part-type="genus" reg="Scythris">Scythris</tp:taxon-name-part></tp:taxon-name></italic><bold>18</bold><italic><tp:taxon-name><tp:taxon-name-part taxon-name-part-type="genus" reg="Scythris">S.</tp:taxon-name-part><tp:taxon-name-part taxon-name-part-type="species" reg="caimancitoensis">caimancitoensis</tp:taxon-name-part></tp:taxon-name></italic> Nupponen, sp. nov., male, holotype <bold>19</bold><italic><tp:taxon-name><tp:taxon-name-part taxon-name-part-type="genus" reg="Scythris">S.</tp:taxon-name-part><tp:taxon-name-part taxon-name-part-type="species" reg="ejiciens">ejiciens</tp:taxon-name-part></tp:taxon-name></italic> Meyrick, 1928, male, holotype <bold>20</bold><italic><tp:taxon-name><tp:taxon-name-part taxon-name-part-type="genus" reg="Scythris">S.</tp:taxon-name-part><tp:taxon-name-part taxon-name-part-type="species" reg="fluvialis">fluvialis</tp:taxon-name-part></tp:taxon-name></italic> Meyrick, 1916, male, lectotype <bold>21</bold><italic><tp:taxon-name><tp:taxon-name-part taxon-name-part-type="genus" reg="Scythris">S.</tp:taxon-name-part><tp:taxon-name-part taxon-name-part-type="species" reg="inanima">inanima</tp:taxon-name-part></tp:taxon-name></italic> Meyrick, 1916, male, holotype <bold>22A</bold><italic><tp:taxon-name><tp:taxon-name-part taxon-name-part-type="genus" reg="Scythris">S.</tp:taxon-name-part><tp:taxon-name-part taxon-name-part-type="species" reg="lequetepequensis">lequetepequensis</tp:taxon-name-part></tp:taxon-name></italic> Nupponen sp. nov., male, holotype <bold>22B</bold><italic><tp:taxon-name><tp:taxon-name-part taxon-name-part-type="genus" reg="Scythris">S.</tp:taxon-name-part><tp:taxon-name-part taxon-name-part-type="species" reg="lequetepequensis">lequetepequensis</tp:taxon-name-part></tp:taxon-name></italic> Nupponen sp. nov., male, paratype <bold>23</bold><italic><tp:taxon-name><tp:taxon-name-part taxon-name-part-type="genus" reg="Scythris">S.</tp:taxon-name-part><tp:taxon-name-part taxon-name-part-type="species" reg="plocogastra">plocogastra</tp:taxon-name-part></tp:taxon-name></italic> Meyrick, 1931, female, holotype <bold>24A</bold><italic><tp:taxon-name><tp:taxon-name-part taxon-name-part-type="genus" reg="Scythris">S.</tp:taxon-name-part><tp:taxon-name-part taxon-name-part-type="species" reg="tibicina">tibicina</tp:taxon-name-part></tp:taxon-name></italic> Meyrick, 1916, male, lectotype.</p></caption><graphic xmlns:xlink="http://www.w3.org/1999/xlink" xlink:href="zookeys-1087-019-g004.jpg" position="float" orientation="portrait" xlink:type="simple" id="oo_649318.jpg"><uri content-type="original_file" xlink:type="simple">https://binary.pensoft.net/fig/649318</uri></graphic></fig><fig id="F15" position="float" orientation="portrait"><object-id xmlns:xlink="http://www.w3.org/1999/xlink" content-type="doi" xlink:type="simple">10.3897/zookeys.1087.64382.figures51-52</object-id><object-id xmlns:xlink="http://www.w3.org/1999/xlink" content-type="arpha" xlink:type="simple">2D4D09D5-61D8-5B1F-9EF4-87CCA19ECBDD</object-id><label>Figures 51–52.</label><caption><p>Male genitalia of <italic><tp:taxon-name><tp:taxon-name-part taxon-name-part-type="genus" reg="Scythris">Scythris</tp:taxon-name-part></tp:taxon-name></italic><bold>51</bold><italic><tp:taxon-name><tp:taxon-name-part taxon-name-part-type="genus" reg="Scythris">S.</tp:taxon-name-part><tp:taxon-name-part taxon-name-part-type="species" reg="inanima">inanima</tp:taxon-name-part></tp:taxon-name></italic> Meyrick, 1916, holotype, slide <abbrev xmlns:xlink="http://www.w3.org/1999/xlink" xlink:title="John Frederick Gates Clarke" id="ABBRID0EMYEK" xlink:type="simple">JFGC</abbrev> No. 8051 <bold>52</bold><italic><tp:taxon-name><tp:taxon-name-part taxon-name-part-type="genus" reg="Scythris">S.</tp:taxon-name-part><tp:taxon-name-part taxon-name-part-type="species" reg="lequetepequensis">lequetepequensis</tp:taxon-name-part></tp:taxon-name></italic> Nupponen sp. nov., holotype, slide 2/8 Dec. 2019 KN.</p></caption><graphic xmlns:xlink="http://www.w3.org/1999/xlink" xlink:href="zookeys-1087-019-g015.jpg" position="float" orientation="portrait" xlink:type="simple" id="oo_649329.jpg"><uri content-type="original_file" xlink:type="simple">https://binary.pensoft.net/fig/649329</uri></graphic></fig><fig id="F38" position="float" orientation="portrait"><object-id xmlns:xlink="http://www.w3.org/1999/xlink" content-type="doi" xlink:type="simple">10.3897/zookeys.1087.64382.figure80</object-id><object-id xmlns:xlink="http://www.w3.org/1999/xlink" content-type="arpha" xlink:type="simple">E7E4C025-EF52-5BBC-87B4-FD58955C2B4A</object-id><label>Figure 80.</label><caption><p>Collecting site of <italic><tp:taxon-name><tp:taxon-name-part taxon-name-part-type="genus" reg="Scythris">Scythris</tp:taxon-name-part><tp:taxon-name-part taxon-name-part-type="species" reg="lequetepequensis">lequetepequensis</tp:taxon-name-part></tp:taxon-name></italic> sp. nov. and <italic><tp:taxon-name><tp:taxon-name-part taxon-name-part-type="genus" reg="Scythris">S.</tp:taxon-name-part><tp:taxon-name-part taxon-name-part-type="species" reg="medullata">medullata</tp:taxon-name-part></tp:taxon-name></italic> Meyr.: Peru, Lequetepeque River shore (200 m), 1 Feb. 2019.</p></caption><graphic xmlns:xlink="http://www.w3.org/1999/xlink" xlink:href="zookeys-1087-019-g038.jpg" position="float" orientation="portrait" xlink:type="simple" id="oo_649352.jpg"><uri content-type="original_file" xlink:type="simple">https://binary.pensoft.net/fig/649352</uri></graphic></fig></tp:treatment-sec><ref-list><ref id="B22"><mixed-citation xmlns:xlink="http://www.w3.org/1999/xlink" xlink:type="simple"><person-group><name name-style="western"><surname>Landry</surname><given-names>JF</given-names></name></person-group> (<year>1991</year>) <article-title>Systematics of Nearctic <tp:taxon-name><tp:taxon-name-part taxon-name-part-type="family">Scythrididae</tp:taxon-name-part></tp:taxon-name> (<tp:taxon-name><tp:taxon-name-part taxon-name-part-type="order">Lepidoptera</tp:taxon-name-part></tp:taxon-name>: <tp:taxon-name><tp:taxon-name-part taxon-name-part-type="superfamily">Gelechioidea</tp:taxon-name-part></tp:taxon-name>): phylogeny and classification of supraspecific taxa, with a review of described species.</article-title><source>Memoirs of the Entomological Society of Canada</source><volume>160</volume>: <fpage>1</fpage>–<lpage>341</lpage>. <ext-link xlink:href="10.4039/entm123160fv" ext-link-type="doi" xlink:type="simple">https://doi.org/10.4039/entm123160fv</ext-link></mixed-citation></ref><ref id="B3"><mixed-citation xmlns:xlink="http://www.w3.org/1999/xlink" xlink:type="simple"><person-group><name name-style="western"><surname>Bengtsson</surname><given-names>BÅ</given-names></name></person-group> (<year>2014</year>) <article-title>The Afrotropical <tp:taxon-name><tp:taxon-name-part taxon-name-part-type="family">Scythrididae</tp:taxon-name-part></tp:taxon-name>. Bad Staffelstein &amp; Schwanfeld.</article-title><source>Esperiana Memoir</source><volume>7</volume>: <fpage>5</fpage>–<lpage>361</lpage>. [116 plates]</mixed-citation></ref></ref-list></tp:taxon-treatment>
