# Supplementary material for: ﻿Revision of Neotropical Scythrididae moths and descriptions of 22 new species from Argentina, Chile, and Peru (Lepidoptera, Gelechioidea)
Source: Zookeys. 2022 Feb 22;1087:19–104. doi: 10.3897/zookeys.1087.64382 (PMC8888540; doi:10.3897/zookeys.1087.64382)
Supplement: XML Treatment for Scythris plocogastra [file zookeys.1087.64382-treatment24.xml]

<!DOCTYPE tp:taxon-treatment
  PUBLIC "-//TaxonX//DTD Taxonomic Treatment Publishing DTD v0 20100105//EN" "tax-treatment-NSO.dtd">
<tp:taxon-treatment xmlns:tp="http://www.plazi.org/taxpub"><tp:treatment-meta><kwd-group><label>Taxon classification</label><kwd>
                    <named-content content-type="kingdom">Animalia</named-content>
                  </kwd><kwd>
                    <named-content content-type="order">Lepidoptera</named-content>
                  </kwd><kwd>
                    <named-content content-type="family">Scythrididae</named-content>
                  </kwd></kwd-group><mixed-citation publication-type="journal"><person-group><name><surname>Nupponen1</surname><given-names>Kari</given-names></name><name><surname>Sihvonen</surname><given-names>Pasi</given-names></name></person-group><article-title>﻿Revision of Neotropical <tp:taxon-name><tp:taxon-name-part taxon-name-part-type="family">Scythrididae</tp:taxon-name-part></tp:taxon-name> moths and descriptions of 22 new species from Argentina, Chile, and Peru (<tp:taxon-name><tp:taxon-name-part taxon-name-part-type="order">Lepidoptera</tp:taxon-name-part></tp:taxon-name>, <tp:taxon-name><tp:taxon-name-part taxon-name-part-type="superfamily">Gelechioidea</tp:taxon-name-part></tp:taxon-name>)</article-title><source>Zookeys</source><day>22</day><month>02</month><year>2022</year><volume>1087</volume><fpage>19</fpage><lpage>104</lpage><pub-id pub-id-type="doi">10.3897/zookeys.1087.64382</pub-id></mixed-citation></tp:treatment-meta><tp:nomenclature><label>﻿</label><tp:taxon-name>
                  <object-id xmlns:xlink="http://www.w3.org/1999/xlink" content-type="arpha" xlink:type="simple">0C5A3ECD-5D94-5812-B2AF-338C50A7F8CB</object-id>
                  <tp:taxon-name-part taxon-name-part-type="genus" reg="Scythris">Scythris</tp:taxon-name-part>
                  <tp:taxon-name-part taxon-name-part-type="species" reg="plocogastra">plocogastra</tp:taxon-name-part>
                </tp:taxon-name><tp:taxon-authority>Meyrick, 1931</tp:taxon-authority><xref ref-type="fig" rid="F4">Figs 23</xref><xref ref-type="fig" rid="F26">, 68</xref><tp:nomenclature-citation-list><tp:nomenclature-citation><tp:taxon-name>
                      <tp:taxon-name-part taxon-name-part-type="genus" reg="Scythris">Scythris</tp:taxon-name-part>
                      <tp:taxon-name-part taxon-name-part-type="species" reg="plocogastra">plocogastra</tp:taxon-name-part>
                    </tp:taxon-name><comment>Meyrick, 1931. Zoological Journal of the Linnean Society 37: 282.</comment></tp:nomenclature-citation></tp:nomenclature-citation-list></tp:nomenclature><tp:treatment-sec sec-type="material" id="SECID0EG6BK"><title>Material examined.</title><p><bold><italic>Holotype</italic>.</bold> Paraguay • ♀; Chaco: Makthlawaiya; • GSC [G. S. Carter]; 5.27.; [genitalia slide] <abbrev xmlns:xlink="http://www.w3.org/1999/xlink" xlink:title="John Frederick Gates Clarke" id="ABBRID0ER6BK" xlink:type="simple">JFGC</abbrev> No. 8063; <named-content xmlns:xlink="http://www.w3.org/1999/xlink" content-type="dwc:institutional_code" xlink:type="simple">NHMUK</named-content> ID 010922365; <named-content xmlns:xlink="http://www.w3.org/1999/xlink" content-type="dwc:institutional_code" xlink:type="simple">NHMUK</named-content> slide ID 010316672; coll. <named-content xmlns:xlink="http://www.w3.org/1999/xlink" content-type="dwc:institutional_code" xlink:type="simple">NHMUK</named-content>.</p></tp:treatment-sec><tp:treatment-sec sec-type="diagnosis" id="SECID0EEACK"><title>Diagnosis.</title><p>Wings rather uniform purplish-grey, speckled weakly with white, without distinguishing external features. Genitalia examination is necessary for confident determination. In the female genitalia, the candleflame-shaped sterigma is characteristic.</p></tp:treatment-sec><tp:treatment-sec sec-type="description" id="SECID0EJACK"><title>Description.</title><p>The original description is quoted: “Wingspan ♀ 12 mm. Head and thorax purplish-grey, irregularly mixed white. Palpi dark grey sprinkled white, base white. Abdomen blackish, thickly strewn with white hair-scales, anal segment whitish, ventral surface wholly suffused white, apex ochreous-yellow. Forewings purplish-grey speckled dark fuscous and sprinkled whitish: cilia pale grey; cilia grey.”</p><p><bold><italic>Female genitalia</italic>.</bold> Sterigma distinct, candleflame-shaped plate; posterior apex melanised; anterior margin weakly concave. Sternum VII rectangular, 1.4 × as high as wide; posterior margin with medial incision. Apophyses anteriores 0.7 × length of apophyses posteriores.</p></tp:treatment-sec><tp:treatment-sec sec-type="distribution" id="SECID0EVACK"><title>Distribution.</title><p>Paraguay.</p></tp:treatment-sec><tp:treatment-sec sec-type="remarks" id="SECID0E1ACK"><title>Remarks.</title><p>Male unknown.</p></tp:treatment-sec><tp:treatment-sec><!--Section generated to contain objects referenced in tp:taxon-treatment.--><fig id="F4" position="float" orientation="portrait"><object-id xmlns:xlink="http://www.w3.org/1999/xlink" content-type="doi" xlink:type="simple">10.3897/zookeys.1087.64382.figures18-24a</object-id><object-id xmlns:xlink="http://www.w3.org/1999/xlink" content-type="arpha" xlink:type="simple">A435276B-6DAF-5350-9C71-471BAF111A0E</object-id><label>Figures 18–24A.</label><caption><p><tp:taxon-name><tp:taxon-name-part taxon-name-part-type="family">Scythrididae</tp:taxon-name-part></tp:taxon-name> adults, genus <italic><tp:taxon-name><tp:taxon-name-part taxon-name-part-type="genus" reg="Scythris">Scythris</tp:taxon-name-part></tp:taxon-name></italic><bold>18</bold><italic><tp:taxon-name><tp:taxon-name-part taxon-name-part-type="genus" reg="Scythris">S.</tp:taxon-name-part><tp:taxon-name-part taxon-name-part-type="species" reg="caimancitoensis">caimancitoensis</tp:taxon-name-part></tp:taxon-name></italic> Nupponen, sp. nov., male, holotype <bold>19</bold><italic><tp:taxon-name><tp:taxon-name-part taxon-name-part-type="genus" reg="Scythris">S.</tp:taxon-name-part><tp:taxon-name-part taxon-name-part-type="species" reg="ejiciens">ejiciens</tp:taxon-name-part></tp:taxon-name></italic> Meyrick, 1928, male, holotype <bold>20</bold><italic><tp:taxon-name><tp:taxon-name-part taxon-name-part-type="genus" reg="Scythris">S.</tp:taxon-name-part><tp:taxon-name-part taxon-name-part-type="species" reg="fluvialis">fluvialis</tp:taxon-name-part></tp:taxon-name></italic> Meyrick, 1916, male, lectotype <bold>21</bold><italic><tp:taxon-name><tp:taxon-name-part taxon-name-part-type="genus" reg="Scythris">S.</tp:taxon-name-part><tp:taxon-name-part taxon-name-part-type="species" reg="inanima">inanima</tp:taxon-name-part></tp:taxon-name></italic> Meyrick, 1916, male, holotype <bold>22A</bold><italic><tp:taxon-name><tp:taxon-name-part taxon-name-part-type="genus" reg="Scythris">S.</tp:taxon-name-part><tp:taxon-name-part taxon-name-part-type="species" reg="lequetepequensis">lequetepequensis</tp:taxon-name-part></tp:taxon-name></italic> Nupponen sp. nov., male, holotype <bold>22B</bold><italic><tp:taxon-name><tp:taxon-name-part taxon-name-part-type="genus" reg="Scythris">S.</tp:taxon-name-part><tp:taxon-name-part taxon-name-part-type="species" reg="lequetepequensis">lequetepequensis</tp:taxon-name-part></tp:taxon-name></italic> Nupponen sp. nov., male, paratype <bold>23</bold><italic><tp:taxon-name><tp:taxon-name-part taxon-name-part-type="genus" reg="Scythris">S.</tp:taxon-name-part><tp:taxon-name-part taxon-name-part-type="species" reg="plocogastra">plocogastra</tp:taxon-name-part></tp:taxon-name></italic> Meyrick, 1931, female, holotype <bold>24A</bold><italic><tp:taxon-name><tp:taxon-name-part taxon-name-part-type="genus" reg="Scythris">S.</tp:taxon-name-part><tp:taxon-name-part taxon-name-part-type="species" reg="tibicina">tibicina</tp:taxon-name-part></tp:taxon-name></italic> Meyrick, 1916, male, lectotype.</p></caption><graphic xmlns:xlink="http://www.w3.org/1999/xlink" xlink:href="zookeys-1087-019-g004.jpg" position="float" orientation="portrait" xlink:type="simple" id="oo_649318.jpg"><uri content-type="original_file" xlink:type="simple">https://binary.pensoft.net/fig/649318</uri></graphic></fig><fig id="F26" position="float" orientation="portrait"><object-id xmlns:xlink="http://www.w3.org/1999/xlink" content-type="doi" xlink:type="simple">10.3897/zookeys.1087.64382.figure68</object-id><object-id xmlns:xlink="http://www.w3.org/1999/xlink" content-type="arpha" xlink:type="simple">F01484F5-2C8F-5400-8AAB-D645F1D22AF6</object-id><label>Figure 68.</label><caption><p>Female genitalia of <italic><tp:taxon-name><tp:taxon-name-part taxon-name-part-type="genus" reg="Scythris">Scythris</tp:taxon-name-part><tp:taxon-name-part taxon-name-part-type="species" reg="plocogastra">plocogastra</tp:taxon-name-part></tp:taxon-name></italic> Meyrick, 1931, holotype, slide J.F.G.C. No. 8063.</p></caption><graphic xmlns:xlink="http://www.w3.org/1999/xlink" xlink:href="zookeys-1087-019-g026.jpg" position="float" orientation="portrait" xlink:type="simple" id="oo_649340.jpg"><uri content-type="original_file" xlink:type="simple">https://binary.pensoft.net/fig/649340</uri></graphic></fig></tp:treatment-sec></tp:taxon-treatment>
