# Supplementary material for: ﻿Revision of Neotropical Scythrididae moths and descriptions of 22 new species from Argentina, Chile, and Peru (Lepidoptera, Gelechioidea)
Source: Zookeys. 2022 Feb 22;1087:19–104. doi: 10.3897/zookeys.1087.64382 (PMC8888540; doi:10.3897/zookeys.1087.64382)
Supplement: XML Treatment for Scythris sanfranciscoensis [file zookeys.1087.64382-treatment26.xml]

<!DOCTYPE tp:taxon-treatment
  PUBLIC "-//TaxonX//DTD Taxonomic Treatment Publishing DTD v0 20100105//EN" "tax-treatment-NSO.dtd">
<tp:taxon-treatment xmlns:tp="http://www.plazi.org/taxpub"><tp:treatment-meta><kwd-group><label>Taxon classification</label><kwd>
                    <named-content content-type="kingdom">Animalia</named-content>
                  </kwd><kwd>
                    <named-content content-type="order">Lepidoptera</named-content>
                  </kwd><kwd>
                    <named-content content-type="family">Scythrididae</named-content>
                  </kwd></kwd-group><mixed-citation publication-type="journal"><person-group><name><surname>Nupponen1</surname><given-names>Kari</given-names></name><name><surname>Sihvonen</surname><given-names>Pasi</given-names></name></person-group><article-title>﻿Revision of Neotropical <tp:taxon-name><tp:taxon-name-part taxon-name-part-type="family">Scythrididae</tp:taxon-name-part></tp:taxon-name> moths and descriptions of 22 new species from Argentina, Chile, and Peru (<tp:taxon-name><tp:taxon-name-part taxon-name-part-type="order">Lepidoptera</tp:taxon-name-part></tp:taxon-name>, <tp:taxon-name><tp:taxon-name-part taxon-name-part-type="superfamily">Gelechioidea</tp:taxon-name-part></tp:taxon-name>)</article-title><source>Zookeys</source><day>22</day><month>02</month><year>2022</year><volume>1087</volume><fpage>19</fpage><lpage>104</lpage><pub-id pub-id-type="doi">10.3897/zookeys.1087.64382</pub-id></mixed-citation></tp:treatment-meta><tp:nomenclature><label>﻿</label><tp:taxon-name>
                  <object-id xmlns:xlink="http://www.w3.org/1999/xlink" content-type="arpha" xlink:type="simple">3D3EB34A-5355-51C3-8DDA-F7CE07CC4AD9</object-id>
                  <tp:taxon-name-part taxon-name-part-type="genus" reg="Scythris">Scythris</tp:taxon-name-part>
                  <tp:taxon-name-part taxon-name-part-type="species" reg="sanfranciscoensis">sanfranciscoensis</tp:taxon-name-part>
                  <object-id xmlns:xlink="http://www.w3.org/1999/xlink" content-type="zoobank" xlink:type="simple">http://zoobank.org/BDCD7172-CA15-49CD-9A47-D8C2D3FB9527</object-id>
                </tp:taxon-name><tp:taxon-authority>Nupponen</tp:taxon-authority><tp:taxon-status xmlns:xlink="http://www.w3.org/1999/xlink" xlink:type="simple">sp. nov.</tp:taxon-status><xref ref-type="fig" rid="F5">Figs 25</xref><xref ref-type="fig" rid="F16">, 54</xref><xref ref-type="fig" rid="F28">, 70</xref></tp:nomenclature><tp:treatment-sec sec-type="type material" id="SECID0EOPCK"><title>Type material.</title><p><bold><italic>Holotype</italic>.</bold> Argentina • ♂; prov. Jujuy, Rio San Francisco, by Caimancito village; <named-content xmlns:xlink="http://www.w3.org/1999/xlink" content-type="dwc:verbatimCoordinates" xlink:type="simple"><named-content content-type="geo-json" specific-use="{&#34;type&#34;:&#34;Point&#34;,&#34;coordinates&#34;:[-64.605000,-23.730000]}" id="NCID0E3PCK" xlink:type="simple">23°43.8'S, 64°36.3'W</named-content></named-content>; 400 m a.s.l.; 18 Sep. 2017; K. Nupponen &amp; R. Haverinen leg.; [<abbrev xmlns:xlink="http://www.w3.org/1999/xlink" xlink:title="Barcode of Life Data System" id="ABBRID0EBQCK" xlink:type="simple">BOLD</abbrev> sample ID] KN01036; [genitalia slide] K. Nupponen prep. no. 2/10 Dec. 2019; coll. <abbrev xmlns:xlink="http://www.w3.org/1999/xlink" xlink:title="research collection of Kari and Timo Nupponen, Espoo, Finland" id="ABBRID0EFQCK" xlink:type="simple">NUPP</abbrev> (<named-content xmlns:xlink="http://www.w3.org/1999/xlink" content-type="dwc:institutional_code" xlink:type="simple">MZH</named-content>).</p><fig id="F5" position="float" orientation="portrait"><object-id xmlns:xlink="http://www.w3.org/1999/xlink" content-type="doi" xlink:type="simple">10.3897/zookeys.1087.64382.figures24b-29</object-id><object-id xmlns:xlink="http://www.w3.org/1999/xlink" content-type="arpha" xlink:type="simple">FF5F567B-44D6-5158-981F-DDF35E1FF205</object-id><label>Figures 24B–29.</label><caption><p><tp:taxon-name><tp:taxon-name-part taxon-name-part-type="family">Scythrididae</tp:taxon-name-part></tp:taxon-name> adults, genus <italic><tp:taxon-name><tp:taxon-name-part taxon-name-part-type="genus" reg="Scythris">Scythris</tp:taxon-name-part></tp:taxon-name></italic><bold>24B</bold><italic><tp:taxon-name><tp:taxon-name-part taxon-name-part-type="genus" reg="Scythris">S.</tp:taxon-name-part><tp:taxon-name-part taxon-name-part-type="species" reg="tibicina">tibicina</tp:taxon-name-part></tp:taxon-name></italic> Meyrick, 1916, male <bold>25A</bold><italic><tp:taxon-name><tp:taxon-name-part taxon-name-part-type="genus" reg="Scythris">S.</tp:taxon-name-part><tp:taxon-name-part taxon-name-part-type="species" reg="sanfranciscoensis">sanfranciscoensis</tp:taxon-name-part></tp:taxon-name></italic> Nupponen sp. nov., male, holotype <bold>25B</bold><italic><tp:taxon-name><tp:taxon-name-part taxon-name-part-type="genus" reg="Scythris">S.</tp:taxon-name-part><tp:taxon-name-part taxon-name-part-type="species" reg="sanfriscoensis">sanfriscoensis</tp:taxon-name-part></tp:taxon-name></italic> Nupponen sp. nov., male, paratype <bold>26</bold><italic><tp:taxon-name><tp:taxon-name-part taxon-name-part-type="genus" reg="Scythris">S.</tp:taxon-name-part><tp:taxon-name-part taxon-name-part-type="species" reg="tigrensis">tigrensis</tp:taxon-name-part></tp:taxon-name></italic> Nupponen, sp. nov., male, holotype <bold>27A</bold><italic><tp:taxon-name><tp:taxon-name-part taxon-name-part-type="genus" reg="Scythris">S.</tp:taxon-name-part><tp:taxon-name-part taxon-name-part-type="species" reg="bicoloristrigella">bicoloristrigella</tp:taxon-name-part></tp:taxon-name></italic> Nupponen sp. nov., genus combination incertae sedis, male, holotype <bold>27B</bold><italic><tp:taxon-name><tp:taxon-name-part taxon-name-part-type="genus" reg="Scythris">S.</tp:taxon-name-part><tp:taxon-name-part taxon-name-part-type="species" reg="bicoloristrigella">bicoloristrigella</tp:taxon-name-part></tp:taxon-name></italic> Nupponen sp. nov., genus combination incertae sedis, male, paratype <bold>28</bold><italic><tp:taxon-name><tp:taxon-name-part taxon-name-part-type="genus" reg="Scythris">S.</tp:taxon-name-part><tp:taxon-name-part taxon-name-part-type="species" reg="saldaitisi">saldaitisi</tp:taxon-name-part></tp:taxon-name></italic> Nupponen sp. nov., genus combination incertae sedis, male, holotype <bold>29</bold><italic><tp:taxon-name><tp:taxon-name-part taxon-name-part-type="genus" reg="Scythris">S.</tp:taxon-name-part><tp:taxon-name-part taxon-name-part-type="species" reg="wikstromi">wikstromi</tp:taxon-name-part></tp:taxon-name></italic> Nupponen, sp. nov., genus combination incertae sedis, male, holotype.</p></caption><graphic xmlns:xlink="http://www.w3.org/1999/xlink" xlink:href="zookeys-1087-019-g005.jpg" position="float" orientation="portrait" xlink:type="simple" id="oo_649319.jpg"><uri content-type="original_file" xlink:type="simple">https://binary.pensoft.net/fig/649319</uri></graphic></fig><p><bold><italic>Paratypes</italic>.</bold> Argentina • 3 ♂, 2 ♀; same data as for holotype; [<abbrev xmlns:xlink="http://www.w3.org/1999/xlink" xlink:title="Barcode of Life Data System" id="ABBRID0EWUCK" xlink:type="simple">BOLD</abbrev> sample ID] KN01035; [genitalia slide] K. Nupponen prep. no. 3/14 Dec. 2019 ♀; coll. <abbrev xmlns:xlink="http://www.w3.org/1999/xlink" xlink:title="research collection of Kari and Timo Nupponen, Espoo, Finland" id="ABBRID0E1UCK" xlink:type="simple">NUPP</abbrev>.</p></tp:treatment-sec><tp:treatment-sec sec-type="diagnosis" id="SECID0E5UCK"><title>Diagnosis.</title><p>Large species (wingspan 20.5–22 mm), greyish brown species, forewing with 3–5 black spots apically near cilia. The weakly resembling “batman” appearance of the male genitalia is distinctive, as well as sternum VIII with a triangular process at middle, attached to transverse plate and enormous round, anterolateral projections. In the female genitalia, a large subtriangular sterigma is characteristic.</p></tp:treatment-sec><tp:treatment-sec sec-type="description" id="SECID0EDVCK"><title>Description.</title><p>Wingspan 20.5–22 mm. Head, collar, neck tuft, haustellum, tegula and thorax unicoloured greyish brown. Scape dorsally beige, ventrally cream; pecten cream and longer than diameter of scape. Flagellum dark brown, 0.65 × length of forewing, in male ciliate, sensillae ~ 1/2 as long as diameter of flagellum. Labial palp: palpomere I white, palpomeres II and III fuscous with a few whitish scales. Legs: foreleg femur dirty white, tibia and tarsus dark brown; midleg and hindleg dirty white except tarsus pale fuscous. Abdomen pale brown, ventrally mixed with white. Forewing greyish brown with sparsely scattered blackish scales; middle part of wing widely but irregularly whitish cream, more whitish at apical area; at 0.7 and 0.85 blackish blotches at middle of wing; apically 3–5 black spots at row near cilia line. Hindwing pale fuscous, fringe slightly darker.</p><p><bold><italic>Male genitalia</italic>.</bold> Uncus quadrangular plate with deep U-shaped medioposterior indentation; sublaterally with small setose flaps. Gnathos not detected. Phallus robust, longer than valva, distal portion tapered. Anterior part of valva wide with round margin, posterior part pointing upwards, incurved, with acute apex. Sternum VIII with large round anterolateral projections, anterior margin widely concave; posterior margin folded forming large transverse bent plate with projected posterolateral corners, and heavily sclerotised triangular process in middle of plate. Tergum VIII trapezoid, posterior portion quadrangular, anterolateral corners broad with small marginal fold.</p><p><bold><italic>Female genitalia</italic>.</bold> Sterigma large subtriangular plate, posterior portion hood-like and heavily sclerotised, tip blunt. Ostium situated in squared sclerotisation at medioposterior margin of sterigma. Sternum VII rectangular. Apophyses anteriores 0.3 × length of apophyses posteriores.</p></tp:treatment-sec><tp:treatment-sec sec-type="etymology" id="SECID0EWVCK"><title>Etymology.</title><p>Latinised adjective in the nominative singular. The species is named after the type locality, the River San Francisco.</p></tp:treatment-sec><tp:treatment-sec sec-type="distribution" id="SECID0E2VCK"><title>Distribution.</title><p>NW Argentina.</p></tp:treatment-sec><tp:treatment-sec sec-type="habitat" id="SECID0EAWCK"><title>Habitat.</title><p>The collecting site is a dry river bed surrounded by forests and plantations. Plants of the family <tp:taxon-name><tp:taxon-name-part taxon-name-part-type="family">Amaranthaceae</tp:taxon-name-part></tp:taxon-name> were common at riverside (Fig. <xref ref-type="fig" rid="F37">79</xref>).</p></tp:treatment-sec><tp:treatment-sec sec-type="Genetic data" id="SECID0ELWCK"><title>Genetic data.</title><p>BIN: <ext-link xmlns:xlink="http://www.w3.org/1999/xlink" xlink:type="simple" ext-link-type="uri" xlink:href="http://boldsystems.org/index.php/Public_BarcodeCluster?clusteruri=BOLD:ADZ5418">BOLD:ADZ5418</ext-link> (<italic>n</italic> = 2 from Argentina). Nearest neighbour: <italic><tp:taxon-name><tp:taxon-name-part taxon-name-part-type="genus" reg="Scythris">Scythris</tp:taxon-name-part><tp:taxon-name-part taxon-name-part-type="species" reg="tibicina">tibicina</tp:taxon-name-part></tp:taxon-name></italic> Meyrick, 1916 (BIN: <ext-link xmlns:xlink="http://www.w3.org/1999/xlink" xlink:type="simple" ext-link-type="uri" xlink:href="http://boldsystems.org/index.php/Public_BarcodeCluster?clusteruri=BOLD:ADZ4797">BOLD:ADZ4797</ext-link>, 6.68%).</p></tp:treatment-sec><tp:treatment-sec sec-type="remarks" id="SECID0EIXCK"><title>Remarks.</title><p>Based on <abbrev xmlns:xlink="http://www.w3.org/1999/xlink" xlink:title="mitochondrial cytochrome oxidase I" id="ABBRID0EOXCK" xlink:type="simple">COI</abbrev> maximum likelihood phylogeny, taxa <italic><tp:taxon-name><tp:taxon-name-part taxon-name-part-type="genus" reg="Scythris"/><tp:taxon-name-part taxon-name-part-type="species" reg="tibicina">tibicina</tp:taxon-name-part></tp:taxon-name></italic> and <italic><tp:taxon-name><tp:taxon-name-part taxon-name-part-type="genus" reg="Scythris"/><tp:taxon-name-part taxon-name-part-type="species" reg="sanfranciscoensis">sanfranciscoensis</tp:taxon-name-part></tp:taxon-name></italic> group together, associating with other Central and South American taxa, classified in apparently non-monophyletic <italic><tp:taxon-name><tp:taxon-name-part taxon-name-part-type="genus" reg="Scythris">Scythris</tp:taxon-name-part></tp:taxon-name></italic> on <abbrev xmlns:xlink="http://www.w3.org/1999/xlink" xlink:title="Barcode of Life Data System" id="ABBRID0ENYCK" xlink:type="simple">BOLD</abbrev> (Suppl. material <xref ref-type="supplementary-material" rid="S2">2</xref>). We classify <italic><tp:taxon-name><tp:taxon-name-part taxon-name-part-type="genus" reg="Scythris"/><tp:taxon-name-part taxon-name-part-type="species" reg="tibicina">tibicina</tp:taxon-name-part></tp:taxon-name></italic> and <italic><tp:taxon-name><tp:taxon-name-part taxon-name-part-type="genus" reg="Scythris"/><tp:taxon-name-part taxon-name-part-type="species" reg="sanfranciscoensis">sanfranciscoensis</tp:taxon-name-part></tp:taxon-name></italic> in <italic><tp:taxon-name><tp:taxon-name-part taxon-name-part-type="genus" reg="Scythris">Scythris</tp:taxon-name-part></tp:taxon-name></italic>.</p></tp:treatment-sec><tp:treatment-sec><!--Section generated to contain objects referenced in tp:taxon-treatment.--><fig id="F16" position="float" orientation="portrait"><object-id xmlns:xlink="http://www.w3.org/1999/xlink" content-type="doi" xlink:type="simple">10.3897/zookeys.1087.64382.figures53-54</object-id><object-id xmlns:xlink="http://www.w3.org/1999/xlink" content-type="arpha" xlink:type="simple">98640DA9-1C5B-5D4F-B3B9-80F1CB765F18</object-id><label>Figures 53–54.</label><caption><p>Male genitalia of <italic><tp:taxon-name><tp:taxon-name-part taxon-name-part-type="genus" reg="Scythris">Scythris</tp:taxon-name-part></tp:taxon-name></italic><bold>53</bold><italic><tp:taxon-name><tp:taxon-name-part taxon-name-part-type="genus" reg="Scythris">S.</tp:taxon-name-part><tp:taxon-name-part taxon-name-part-type="species" reg="tibicina">tibicina</tp:taxon-name-part></tp:taxon-name></italic> Meyrick, 1916, lectotype, slide <abbrev xmlns:xlink="http://www.w3.org/1999/xlink" xlink:title="John Frederick Gates Clarke" id="ABBRID0E5ZEK" xlink:type="simple">JFGC</abbrev> No. 8053 (top right corner: tergum VIII and gnathos uncompressed, slide 5/11 Dec. 2019 KN <bold>54</bold><italic><tp:taxon-name><tp:taxon-name-part taxon-name-part-type="genus" reg="Scythris">S.</tp:taxon-name-part><tp:taxon-name-part taxon-name-part-type="species" reg="sanfranciscoensis">sanfranciscoensis</tp:taxon-name-part></tp:taxon-name></italic> Nupponen sp. nov., holotype, slide 2/10 Dec. 2019 KN.</p></caption><graphic xmlns:xlink="http://www.w3.org/1999/xlink" xlink:href="zookeys-1087-019-g016.jpg" position="float" orientation="portrait" xlink:type="simple" id="oo_649330.jpg"><uri content-type="original_file" xlink:type="simple">https://binary.pensoft.net/fig/649330</uri></graphic></fig><fig id="F28" position="float" orientation="portrait"><object-id xmlns:xlink="http://www.w3.org/1999/xlink" content-type="doi" xlink:type="simple">10.3897/zookeys.1087.64382.figure70</object-id><object-id xmlns:xlink="http://www.w3.org/1999/xlink" content-type="arpha" xlink:type="simple">39C080F0-B314-5930-8275-5F91226892D0</object-id><label>Figure 70.</label><caption><p>Female genitalia of <italic><tp:taxon-name><tp:taxon-name-part taxon-name-part-type="genus" reg="Scythris">Scythris</tp:taxon-name-part><tp:taxon-name-part taxon-name-part-type="species" reg="sanfranciscoensis">sanfranciscoensis</tp:taxon-name-part></tp:taxon-name></italic> Nupponen sp. nov., paratype, slide 3/14 Dec. 2019 KN.</p></caption><graphic xmlns:xlink="http://www.w3.org/1999/xlink" xlink:href="zookeys-1087-019-g028.jpg" position="float" orientation="portrait" xlink:type="simple" id="oo_649342.jpg"><uri content-type="original_file" xlink:type="simple">https://binary.pensoft.net/fig/649342</uri></graphic></fig><fig id="F37" position="float" orientation="portrait"><object-id xmlns:xlink="http://www.w3.org/1999/xlink" content-type="doi" xlink:type="simple">10.3897/zookeys.1087.64382.figure79</object-id><object-id xmlns:xlink="http://www.w3.org/1999/xlink" content-type="arpha" xlink:type="simple">11CEE776-19EC-5160-934C-FC73D6F63E6C</object-id><label>Figure 79.</label><caption><p>Collecting site of <italic><tp:taxon-name><tp:taxon-name-part taxon-name-part-type="genus" reg="Rhamphura">Rhamphura</tp:taxon-name-part><tp:taxon-name-part taxon-name-part-type="species" reg="angulisociella">angulisociella</tp:taxon-name-part></tp:taxon-name></italic> sp. nov., <italic><tp:taxon-name><tp:taxon-name-part taxon-name-part-type="genus" reg="Scythris">Scythris</tp:taxon-name-part><tp:taxon-name-part taxon-name-part-type="species" reg="caimancitoensis">caimancitoensis</tp:taxon-name-part></tp:taxon-name></italic> sp. nov. and <italic><tp:taxon-name><tp:taxon-name-part taxon-name-part-type="genus" reg="Scythris">S.</tp:taxon-name-part><tp:taxon-name-part taxon-name-part-type="species" reg="sanfranciscoi">sanfranciscoi</tp:taxon-name-part></tp:taxon-name></italic> sp. nov.: Argentina, Rio San Francisco (397 m), 18 Sep. 2017.</p></caption><graphic xmlns:xlink="http://www.w3.org/1999/xlink" xlink:href="zookeys-1087-019-g037.jpg" position="float" orientation="portrait" xlink:type="simple" id="oo_649351.jpg"><uri content-type="original_file" xlink:type="simple">https://binary.pensoft.net/fig/649351</uri></graphic></fig><supplementary-material xmlns:xlink="http://www.w3.org/1999/xlink" id="S2" position="float" orientation="portrait" xlink:type="simple"><object-id content-type="doi" xlink:type="simple">10.3897/zookeys.1087.64382.suppl2</object-id><object-id content-type="arpha" xlink:type="simple">0F85C9F6-00B0-510B-943C-6234EF24C700</object-id><label>Supplementary material 2</label><caption><p>Supplementary file 2</p></caption><statement content-type="dataType"><label>Data type</label><p>Phylogenetic hypothesis (pdf. file)</p></statement><statement content-type="notes"><label>Explanation note</label><p>Maximum likelihood phylogeny based on 728 <abbrev xlink:title="mitochondrial cytochrome oxidase I" id="ABBRID0EPJBM" xlink:type="simple">COI</abbrev> barcode sequences (including 3 outgroups). Parameters: minimum 500 bp per each sample, W-IQ-TREE (<xref ref-type="bibr" rid="B46">Trifinopoulos et al. 2016</xref>), ultrafast bootstrap (1000 replicates), GTR+F+I+G4 model. Data includes all public <abbrev xlink:title="mitochondrial cytochrome oxidase I" id="ABBRID0EXJBM" xlink:type="simple">COI</abbrev> samples available on <abbrev xlink:title="Barcode of Life Data System" id="ABBRID0E2JBM" xlink:type="simple">BOLD</abbrev> in September 2001 with taxon name ”<tp:taxon-name><tp:taxon-name-part taxon-name-part-type="family">Scythrididae</tp:taxon-name-part></tp:taxon-name>” from North, Central and South America. New <abbrev xlink:title="mitochondrial cytochrome oxidase I" id="ABBRID0EEKBM" xlink:type="simple">COI</abbrev> barcodes published in this paper are highlighted with red. Right margin includes tentative genus classification for the included samples.</p></statement><media xlink:href="zookeys-1087-019-s002.pdf" mimetype="application" mime-subtype="pdf" position="float" orientation="portrait" xlink:type="simple" id="oo_649355.pdf"><uri content-type="original_file" xlink:type="simple">https://binary.pensoft.net/file/649355</uri></media><permissions><license xlink:type="simple"><license-p>This dataset is made available under the Open Database License (http://opendatacommons.org/licenses/odbl/1.0/). The Open Database License (ODbL) is a license agreement intended to allow users to freely share, modify, and use this Dataset while maintaining this same freedom for others, provided that the original source and author(s) are credited.</license-p></license></permissions><attrib specific-use="authors">Kari Nupponen, Pasi Sihvonen</attrib></supplementary-material></tp:treatment-sec><ref-list><ref id="B46"><mixed-citation xmlns:xlink="http://www.w3.org/1999/xlink" xlink:type="simple"><person-group><name name-style="western"><surname>Trifinopoulos</surname><given-names>J</given-names></name><name name-style="western"><surname>Nguyen</surname><given-names>L-T</given-names></name><name name-style="western"><surname>von Haeseler</surname><given-names>A</given-names></name><name name-style="western"><surname>Quang Minh</surname><given-names>B</given-names></name></person-group> (<year>2016</year>) W-IQ-TREE: a fast online phylogenetic tool for maximum likelihood analysis. Nucleic Acids Research 44: W232–W235. <ext-link xlink:href="10.1093/nar/gkw256" ext-link-type="doi" xlink:type="simple">https://doi.org/10.1093/nar/gkw256</ext-link></mixed-citation></ref></ref-list></tp:taxon-treatment>
