# Supplementary material for: ﻿Revision of Neotropical Scythrididae moths and descriptions of 22 new species from Argentina, Chile, and Peru (Lepidoptera, Gelechioidea)
Source: Zookeys. 2022 Feb 22;1087:19–104. doi: 10.3897/zookeys.1087.64382 (PMC8888540; doi:10.3897/zookeys.1087.64382)
Supplement: XML Treatment for Scythris wikstromi [file zookeys.1087.64382-treatment30.xml]

<!DOCTYPE tp:taxon-treatment
  PUBLIC "-//TaxonX//DTD Taxonomic Treatment Publishing DTD v0 20100105//EN" "tax-treatment-NSO.dtd">
<tp:taxon-treatment xmlns:tp="http://www.plazi.org/taxpub"><tp:treatment-meta><kwd-group><label>Taxon classification</label><kwd>
                    <named-content content-type="kingdom">Animalia</named-content>
                  </kwd><kwd>
                    <named-content content-type="order">Lepidoptera</named-content>
                  </kwd><kwd>
                    <named-content content-type="family">Scythrididae</named-content>
                  </kwd></kwd-group><mixed-citation publication-type="journal"><person-group><name><surname>Nupponen1</surname><given-names>Kari</given-names></name><name><surname>Sihvonen</surname><given-names>Pasi</given-names></name></person-group><article-title>﻿Revision of Neotropical <tp:taxon-name><tp:taxon-name-part taxon-name-part-type="family">Scythrididae</tp:taxon-name-part></tp:taxon-name> moths and descriptions of 22 new species from Argentina, Chile, and Peru (<tp:taxon-name><tp:taxon-name-part taxon-name-part-type="order">Lepidoptera</tp:taxon-name-part></tp:taxon-name>, <tp:taxon-name><tp:taxon-name-part taxon-name-part-type="superfamily">Gelechioidea</tp:taxon-name-part></tp:taxon-name>)</article-title><source>Zookeys</source><day>22</day><month>02</month><year>2022</year><volume>1087</volume><fpage>19</fpage><lpage>104</lpage><pub-id pub-id-type="doi">10.3897/zookeys.1087.64382</pub-id></mixed-citation></tp:treatment-meta><tp:nomenclature><label>﻿</label><tp:taxon-name>
                  <object-id xmlns:xlink="http://www.w3.org/1999/xlink" content-type="arpha" xlink:type="simple">93E1D08D-FC82-5EA2-9412-8FA86A00CE51</object-id>
                  <tp:taxon-name-part taxon-name-part-type="genus" reg="Scythris">Scythris</tp:taxon-name-part>
                  <tp:taxon-name-part taxon-name-part-type="species" reg="wikstromi">wikstromi</tp:taxon-name-part>
                  <object-id xmlns:xlink="http://www.w3.org/1999/xlink" content-type="zoobank" xlink:type="simple">http://zoobank.org/A3D5F3E0-DC48-4A99-B453-A20C1D2A51CB</object-id>
                </tp:taxon-name><tp:taxon-authority>Nupponen, sp. nov., genus combination</tp:taxon-authority><tp:taxon-status xmlns:xlink="http://www.w3.org/1999/xlink" xlink:type="simple">incertae sedis</tp:taxon-status><xref ref-type="fig" rid="F5">Figs 29</xref><xref ref-type="fig" rid="F18">, 58</xref></tp:nomenclature><tp:treatment-sec sec-type="type material" id="SECID0E2ZDK"><title>Type material.</title><p><bold><italic>Holotype</italic>.</bold> Argentina • ♂; prov. Cordoba, Salinas Grandes SE shore; <named-content xmlns:xlink="http://www.w3.org/1999/xlink" content-type="dwc:verbatimCoordinates" xlink:type="simple"><named-content content-type="geo-json" specific-use="{&#34;type&#34;:&#34;Point&#34;,&#34;coordinates&#34;:[-64.670000,-29.841667]}" id="NCID0EJ1DK" xlink:type="simple">29°50.5'S, 64°40.2'W</named-content></named-content>; 185 m a.s.l.; 24 Sep. 2017; K. Nupponen &amp; R. Haverinen leg.; [<abbrev xmlns:xlink="http://www.w3.org/1999/xlink" xlink:title="Barcode of Life Data System" id="ABBRID0EO1DK" xlink:type="simple">BOLD</abbrev> sample ID] KN01067; [genitalia slide] K. Nupponen prep. no. 2/12 Dec. 2019; coll. <abbrev xmlns:xlink="http://www.w3.org/1999/xlink" xlink:title="research collection of Kari and Timo Nupponen, Espoo, Finland" id="ABBRID0ES1DK" xlink:type="simple">NUPP</abbrev> (<named-content xmlns:xlink="http://www.w3.org/1999/xlink" content-type="dwc:institutional_code" xlink:type="simple">MZH</named-content>).</p></tp:treatment-sec><tp:treatment-sec sec-type="diagnosis" id="SECID0E21DK"><title>Diagnosis.</title><p>Safely determined only by dissecting the genitalia. In the male genitalia of <italic><tp:taxon-name><tp:taxon-name-part taxon-name-part-type="genus" reg="Scythris">S.</tp:taxon-name-part><tp:taxon-name-part taxon-name-part-type="species" reg="wikstromi">wikstromi</tp:taxon-name-part></tp:taxon-name></italic>, the valvae are asymmetrical and sickle-shaped (right arm short and setose in <italic><tp:taxon-name><tp:taxon-name-part taxon-name-part-type="genus" reg="Scythris">S.</tp:taxon-name-part><tp:taxon-name-part taxon-name-part-type="species" reg="bicoloristrigella">bicoloristrigella</tp:taxon-name-part></tp:taxon-name></italic>, left arm short in <italic><tp:taxon-name><tp:taxon-name-part taxon-name-part-type="genus" reg="Scythris">S.</tp:taxon-name-part><tp:taxon-name-part taxon-name-part-type="species" reg="saldaitisi">saldaitisi</tp:taxon-name-part></tp:taxon-name></italic>), and sternum VIII posteriorly with wide indentation and wide projections (narrower indentation and long projections in <italic><tp:taxon-name><tp:taxon-name-part taxon-name-part-type="genus" reg="Scythris">S.</tp:taxon-name-part><tp:taxon-name-part taxon-name-part-type="species" reg="bicoloristrigella">bicoloristrigella</tp:taxon-name-part></tp:taxon-name></italic> and <italic><tp:taxon-name><tp:taxon-name-part taxon-name-part-type="genus" reg="Scythris">S.</tp:taxon-name-part><tp:taxon-name-part taxon-name-part-type="species" reg="saldaitisi">saldaitisi</tp:taxon-name-part></tp:taxon-name></italic>).</p></tp:treatment-sec><tp:treatment-sec sec-type="description" id="SECID0EY3DK"><title>Description.</title><p>Wingspan 11.5 mm. Head, collar, neck tuft, haustellum, tegula and thorax brown with scattered cream scales. Scape dorsally brown, ventrally somewhat paler, pecten longer than diameter of scape. Flagellum dark brown, 0.7 × length of forewing, ciliate, sensillae ~ 0.65 × as long as diameter of flagellum. Labial palp: palpomere I pale cream, palpomeres II and III beige of various tones. Legs: foreleg dark brown, midleg and hindleg pale brown; lower surface pale beige. Abdomen dorsally fuscous, ventrally whitish grey. Forewing brown; black blotches in dorsum at 0.1, midwing at 0.35, and small ones above tornus and at cell end; white blotch in midwing at 0.25. Hindwing fuscous.</p><p><bold><italic>Male genitalia</italic>.</bold> Uncus elongate hood, posterior 1/2 heavily sclerotised with small semi-circular flap at middle. Gnathos base broad bel, attached to tegumen by membrane; distal arm upcurved, robust, heavily sclerotised and of constant width, tip blunt. Tegumen oval hood, dorsally widely open. Phallus ca. as long as uncus, rather slim, medially little constricted. Valvae asymmetrical, long and slender, basally fused by hood-like formation; basal 1/2 of both valvae rather broad, dorsally with small triangular lobes at 0.4; distal 1/2 tapered and incurved (sickle-shaped), tips heavily sclerotised and pointed, right valva 1.2 × longer. Juxta narrow, 1.1 × length of phallus. Sternum VIII hexagonal basally, medioposteriorly wide and deep U-shaped indentation; medio-anteriorly with sclerotised semicircle. Tergum VIII trapezoid, anterior margin concave and sclerotised.</p></tp:treatment-sec><tp:treatment-sec sec-type="etymology" id="SECID0EE4DK"><title>Etymology.</title><p>Noun in the genitive case. The diacritic mark “ö” is deleted, following ICZN (2000) paragraph 32.5.2.1.The species is dedicated to Bo Wikström, a Finnish lepidopterist.</p></tp:treatment-sec><tp:treatment-sec sec-type="distribution" id="SECID0EJ4DK"><title>Distribution.</title><p>NW Argentina.</p></tp:treatment-sec><tp:treatment-sec sec-type="habitat" id="SECID0EO4DK"><title>Habitat.</title><p>The collecting site is the shore of a large salt lake, in the zone between a dry shrubby area and low halophytic vegetation.</p></tp:treatment-sec><tp:treatment-sec sec-type="Genetic data" id="SECID0ET4DK"><title>Genetic data.</title><p>Not obtained (specimen submitted to barcode analysis but the sample failed).</p></tp:treatment-sec><tp:treatment-sec sec-type="remarks" id="SECID0EY4DK"><title>Remarks.</title><p>Female unknown. Based on <abbrev xmlns:xlink="http://www.w3.org/1999/xlink" xlink:title="mitochondrial cytochrome oxidase I" id="ABBRID0E54DK" xlink:type="simple">COI</abbrev> maximum likelihood phylogeny and morphology, South American taxa <italic><tp:taxon-name><tp:taxon-name-part taxon-name-part-type="genus" reg="Scythris"/><tp:taxon-name-part taxon-name-part-type="species" reg="bicoloristrigella">bicoloristrigella</tp:taxon-name-part></tp:taxon-name></italic>, <italic><tp:taxon-name><tp:taxon-name-part taxon-name-part-type="genus" reg="Scythris"/><tp:taxon-name-part taxon-name-part-type="species" reg="saldaitisi">saldaitisi</tp:taxon-name-part></tp:taxon-name></italic>, and <italic><tp:taxon-name><tp:taxon-name-part taxon-name-part-type="genus" reg="Scythris"/><tp:taxon-name-part taxon-name-part-type="species" reg="wikstromi">wikstromi</tp:taxon-name-part></tp:taxon-name></italic> group together, associating next to the North American taxa classified in <italic><tp:taxon-name><tp:taxon-name-part taxon-name-part-type="genus" reg="Scythris">Scythris</tp:taxon-name-part></tp:taxon-name></italic>, <italic><tp:taxon-name><tp:taxon-name-part taxon-name-part-type="genus" reg="Rhamphura">Rhamphura</tp:taxon-name-part></tp:taxon-name></italic>, or <italic><tp:taxon-name><tp:taxon-name-part taxon-name-part-type="genus" reg="Neoscythris">Neoscythris</tp:taxon-name-part></tp:taxon-name></italic> on <abbrev xmlns:xlink="http://www.w3.org/1999/xlink" xlink:title="Barcode of Life Data System" id="ABBRID0EV6DK" xlink:type="simple">BOLD</abbrev> (Suppl. material <xref ref-type="supplementary-material" rid="S2">2</xref>). We are unable to classify these with certainty to any <tp:taxon-name><tp:taxon-name-part taxon-name-part-type="family">Scythrididae</tp:taxon-name-part></tp:taxon-name> genus, as diagnosed and illustrated in <xref ref-type="bibr" rid="B22">Landry (1991)</xref> and <xref ref-type="bibr" rid="B3">Bengtsson (2014)</xref>. We therefore took a conservative view and classified these taxa in <italic><tp:taxon-name><tp:taxon-name-part taxon-name-part-type="genus" reg="Scythris">Scythris</tp:taxon-name-part></tp:taxon-name></italic> (incertae sedis), highlighting the need for further research.</p></tp:treatment-sec><tp:treatment-sec><!--Section generated to contain objects referenced in tp:taxon-treatment.--><fig id="F5" position="float" orientation="portrait"><object-id xmlns:xlink="http://www.w3.org/1999/xlink" content-type="doi" xlink:type="simple">10.3897/zookeys.1087.64382.figures24b-29</object-id><object-id xmlns:xlink="http://www.w3.org/1999/xlink" content-type="arpha" xlink:type="simple">FF5F567B-44D6-5158-981F-DDF35E1FF205</object-id><label>Figures 24B–29.</label><caption><p><tp:taxon-name><tp:taxon-name-part taxon-name-part-type="family">Scythrididae</tp:taxon-name-part></tp:taxon-name> adults, genus <italic><tp:taxon-name><tp:taxon-name-part taxon-name-part-type="genus" reg="Scythris">Scythris</tp:taxon-name-part></tp:taxon-name></italic><bold>24B</bold><italic><tp:taxon-name><tp:taxon-name-part taxon-name-part-type="genus" reg="Scythris">S.</tp:taxon-name-part><tp:taxon-name-part taxon-name-part-type="species" reg="tibicina">tibicina</tp:taxon-name-part></tp:taxon-name></italic> Meyrick, 1916, male <bold>25A</bold><italic><tp:taxon-name><tp:taxon-name-part taxon-name-part-type="genus" reg="Scythris">S.</tp:taxon-name-part><tp:taxon-name-part taxon-name-part-type="species" reg="sanfranciscoensis">sanfranciscoensis</tp:taxon-name-part></tp:taxon-name></italic> Nupponen sp. nov., male, holotype <bold>25B</bold><italic><tp:taxon-name><tp:taxon-name-part taxon-name-part-type="genus" reg="Scythris">S.</tp:taxon-name-part><tp:taxon-name-part taxon-name-part-type="species" reg="sanfriscoensis">sanfriscoensis</tp:taxon-name-part></tp:taxon-name></italic> Nupponen sp. nov., male, paratype <bold>26</bold><italic><tp:taxon-name><tp:taxon-name-part taxon-name-part-type="genus" reg="Scythris">S.</tp:taxon-name-part><tp:taxon-name-part taxon-name-part-type="species" reg="tigrensis">tigrensis</tp:taxon-name-part></tp:taxon-name></italic> Nupponen, sp. nov., male, holotype <bold>27A</bold><italic><tp:taxon-name><tp:taxon-name-part taxon-name-part-type="genus" reg="Scythris">S.</tp:taxon-name-part><tp:taxon-name-part taxon-name-part-type="species" reg="bicoloristrigella">bicoloristrigella</tp:taxon-name-part></tp:taxon-name></italic> Nupponen sp. nov., genus combination incertae sedis, male, holotype <bold>27B</bold><italic><tp:taxon-name><tp:taxon-name-part taxon-name-part-type="genus" reg="Scythris">S.</tp:taxon-name-part><tp:taxon-name-part taxon-name-part-type="species" reg="bicoloristrigella">bicoloristrigella</tp:taxon-name-part></tp:taxon-name></italic> Nupponen sp. nov., genus combination incertae sedis, male, paratype <bold>28</bold><italic><tp:taxon-name><tp:taxon-name-part taxon-name-part-type="genus" reg="Scythris">S.</tp:taxon-name-part><tp:taxon-name-part taxon-name-part-type="species" reg="saldaitisi">saldaitisi</tp:taxon-name-part></tp:taxon-name></italic> Nupponen sp. nov., genus combination incertae sedis, male, holotype <bold>29</bold><italic><tp:taxon-name><tp:taxon-name-part taxon-name-part-type="genus" reg="Scythris">S.</tp:taxon-name-part><tp:taxon-name-part taxon-name-part-type="species" reg="wikstromi">wikstromi</tp:taxon-name-part></tp:taxon-name></italic> Nupponen, sp. nov., genus combination incertae sedis, male, holotype.</p></caption><graphic xmlns:xlink="http://www.w3.org/1999/xlink" xlink:href="zookeys-1087-019-g005.jpg" position="float" orientation="portrait" xlink:type="simple" id="oo_649319.jpg"><uri content-type="original_file" xlink:type="simple">https://binary.pensoft.net/fig/649319</uri></graphic></fig><fig id="F18" position="float" orientation="portrait"><object-id xmlns:xlink="http://www.w3.org/1999/xlink" content-type="doi" xlink:type="simple">10.3897/zookeys.1087.64382.figures57-58</object-id><object-id xmlns:xlink="http://www.w3.org/1999/xlink" content-type="arpha" xlink:type="simple">A8C181C7-6BDA-5F1F-B3CD-E68CBFC58A6A</object-id><label>Figures 57–58.</label><caption><p>Male genitalia of <italic><tp:taxon-name><tp:taxon-name-part taxon-name-part-type="genus" reg="Scythris">Scythris</tp:taxon-name-part></tp:taxon-name></italic><bold>57</bold><italic><tp:taxon-name><tp:taxon-name-part taxon-name-part-type="genus" reg="Scythris">S.</tp:taxon-name-part><tp:taxon-name-part taxon-name-part-type="species" reg="saldaitisi">saldaitisi</tp:taxon-name-part></tp:taxon-name></italic> Nupponen sp. nov., genus combination incertae sedis, holotype, slide 4/11 Dec. 2019 KN <bold>58</bold><italic><tp:taxon-name><tp:taxon-name-part taxon-name-part-type="genus" reg="Scythris">S.</tp:taxon-name-part><tp:taxon-name-part taxon-name-part-type="species" reg="wikstromi">wikstromi</tp:taxon-name-part></tp:taxon-name></italic> Nupponen, sp. nov., genus combination incertae sedis, holotype, slide 2/12 Dec. 2019 KN.</p></caption><graphic xmlns:xlink="http://www.w3.org/1999/xlink" xlink:href="zookeys-1087-019-g018.jpg" position="float" orientation="portrait" xlink:type="simple" id="oo_649332.jpg"><uri content-type="original_file" xlink:type="simple">https://binary.pensoft.net/fig/649332</uri></graphic></fig><supplementary-material xmlns:xlink="http://www.w3.org/1999/xlink" id="S2" position="float" orientation="portrait" xlink:type="simple"><object-id content-type="doi" xlink:type="simple">10.3897/zookeys.1087.64382.suppl2</object-id><object-id content-type="arpha" xlink:type="simple">0F85C9F6-00B0-510B-943C-6234EF24C700</object-id><label>Supplementary material 2</label><caption><p>Supplementary file 2</p></caption><statement content-type="dataType"><label>Data type</label><p>Phylogenetic hypothesis (pdf. file)</p></statement><statement content-type="notes"><label>Explanation note</label><p>Maximum likelihood phylogeny based on 728 <abbrev xlink:title="mitochondrial cytochrome oxidase I" id="ABBRID0EPJBM" xlink:type="simple">COI</abbrev> barcode sequences (including 3 outgroups). Parameters: minimum 500 bp per each sample, W-IQ-TREE (<xref ref-type="bibr" rid="B46">Trifinopoulos et al. 2016</xref>), ultrafast bootstrap (1000 replicates), GTR+F+I+G4 model. Data includes all public <abbrev xlink:title="mitochondrial cytochrome oxidase I" id="ABBRID0EXJBM" xlink:type="simple">COI</abbrev> samples available on <abbrev xlink:title="Barcode of Life Data System" id="ABBRID0E2JBM" xlink:type="simple">BOLD</abbrev> in September 2001 with taxon name ”<tp:taxon-name><tp:taxon-name-part taxon-name-part-type="family">Scythrididae</tp:taxon-name-part></tp:taxon-name>” from North, Central and South America. New <abbrev xlink:title="mitochondrial cytochrome oxidase I" id="ABBRID0EEKBM" xlink:type="simple">COI</abbrev> barcodes published in this paper are highlighted with red. Right margin includes tentative genus classification for the included samples.</p></statement><media xlink:href="zookeys-1087-019-s002.pdf" mimetype="application" mime-subtype="pdf" position="float" orientation="portrait" xlink:type="simple" id="oo_649355.pdf"><uri content-type="original_file" xlink:type="simple">https://binary.pensoft.net/file/649355</uri></media><permissions><license xlink:type="simple"><license-p>This dataset is made available under the Open Database License (http://opendatacommons.org/licenses/odbl/1.0/). The Open Database License (ODbL) is a license agreement intended to allow users to freely share, modify, and use this Dataset while maintaining this same freedom for others, provided that the original source and author(s) are credited.</license-p></license></permissions><attrib specific-use="authors">Kari Nupponen, Pasi Sihvonen</attrib></supplementary-material></tp:treatment-sec><ref-list><ref id="B46"><mixed-citation xmlns:xlink="http://www.w3.org/1999/xlink" xlink:type="simple"><person-group><name name-style="western"><surname>Trifinopoulos</surname><given-names>J</given-names></name><name name-style="western"><surname>Nguyen</surname><given-names>L-T</given-names></name><name name-style="western"><surname>von Haeseler</surname><given-names>A</given-names></name><name name-style="western"><surname>Quang Minh</surname><given-names>B</given-names></name></person-group> (<year>2016</year>) W-IQ-TREE: a fast online phylogenetic tool for maximum likelihood analysis. Nucleic Acids Research 44: W232–W235. <ext-link xlink:href="10.1093/nar/gkw256" ext-link-type="doi" xlink:type="simple">https://doi.org/10.1093/nar/gkw256</ext-link></mixed-citation></ref><ref id="B22"><mixed-citation xmlns:xlink="http://www.w3.org/1999/xlink" xlink:type="simple"><person-group><name name-style="western"><surname>Landry</surname><given-names>JF</given-names></name></person-group> (<year>1991</year>) <article-title>Systematics of Nearctic <tp:taxon-name><tp:taxon-name-part taxon-name-part-type="family">Scythrididae</tp:taxon-name-part></tp:taxon-name> (<tp:taxon-name><tp:taxon-name-part taxon-name-part-type="order">Lepidoptera</tp:taxon-name-part></tp:taxon-name>: <tp:taxon-name><tp:taxon-name-part taxon-name-part-type="superfamily">Gelechioidea</tp:taxon-name-part></tp:taxon-name>): phylogeny and classification of supraspecific taxa, with a review of described species.</article-title><source>Memoirs of the Entomological Society of Canada</source><volume>160</volume>: <fpage>1</fpage>–<lpage>341</lpage>. <ext-link xlink:href="10.4039/entm123160fv" ext-link-type="doi" xlink:type="simple">https://doi.org/10.4039/entm123160fv</ext-link></mixed-citation></ref><ref id="B3"><mixed-citation xmlns:xlink="http://www.w3.org/1999/xlink" xlink:type="simple"><person-group><name name-style="western"><surname>Bengtsson</surname><given-names>BÅ</given-names></name></person-group> (<year>2014</year>) <article-title>The Afrotropical <tp:taxon-name><tp:taxon-name-part taxon-name-part-type="family">Scythrididae</tp:taxon-name-part></tp:taxon-name>. Bad Staffelstein &amp; Schwanfeld.</article-title><source>Esperiana Memoir</source><volume>7</volume>: <fpage>5</fpage>–<lpage>361</lpage>. [116 plates]</mixed-citation></ref></ref-list></tp:taxon-treatment>
