# Supplementary material for: ﻿Revision of Neotropical Scythrididae moths and descriptions of 22 new species from Argentina, Chile, and Peru (Lepidoptera, Gelechioidea)
Source: Zookeys. 2022 Feb 22;1087:19–104. doi: 10.3897/zookeys.1087.64382 (PMC8888540; doi:10.3897/zookeys.1087.64382)
Supplement: XML Treatment for Scythris andensis [file zookeys.1087.64382-treatment31.xml]

<!DOCTYPE tp:taxon-treatment
  PUBLIC "-//TaxonX//DTD Taxonomic Treatment Publishing DTD v0 20100105//EN" "tax-treatment-NSO.dtd">
<tp:taxon-treatment xmlns:tp="http://www.plazi.org/taxpub"><tp:treatment-meta><kwd-group><label>Taxon classification</label><kwd>
                    <named-content content-type="kingdom">Animalia</named-content>
                  </kwd><kwd>
                    <named-content content-type="order">Lepidoptera</named-content>
                  </kwd><kwd>
                    <named-content content-type="family">Scythrididae</named-content>
                  </kwd></kwd-group><mixed-citation publication-type="journal"><person-group><name><surname>Nupponen1</surname><given-names>Kari</given-names></name><name><surname>Sihvonen</surname><given-names>Pasi</given-names></name></person-group><article-title>﻿Revision of Neotropical <tp:taxon-name><tp:taxon-name-part taxon-name-part-type="family">Scythrididae</tp:taxon-name-part></tp:taxon-name> moths and descriptions of 22 new species from Argentina, Chile, and Peru (<tp:taxon-name><tp:taxon-name-part taxon-name-part-type="order">Lepidoptera</tp:taxon-name-part></tp:taxon-name>, <tp:taxon-name><tp:taxon-name-part taxon-name-part-type="superfamily">Gelechioidea</tp:taxon-name-part></tp:taxon-name>)</article-title><source>Zookeys</source><day>22</day><month>02</month><year>2022</year><volume>1087</volume><fpage>19</fpage><lpage>104</lpage><pub-id pub-id-type="doi">10.3897/zookeys.1087.64382</pub-id></mixed-citation></tp:treatment-meta><tp:nomenclature><label>﻿</label><tp:taxon-name>
                  <object-id xmlns:xlink="http://www.w3.org/1999/xlink" content-type="arpha" xlink:type="simple">DE63C7BA-6B71-553D-9683-E8E157257E03</object-id>
                  <tp:taxon-name-part taxon-name-part-type="genus" reg="Scythris">Scythris</tp:taxon-name-part>
                  <tp:taxon-name-part taxon-name-part-type="species" reg="andensis">andensis</tp:taxon-name-part>
                  <object-id xmlns:xlink="http://www.w3.org/1999/xlink" content-type="zoobank" xlink:type="simple">http://zoobank.org/7515D97A-17AB-43C9-9603-4DD29DCAD6C5</object-id>
                </tp:taxon-name><tp:taxon-authority>Nupponen, sp. nov., genus combination</tp:taxon-authority><tp:taxon-status xmlns:xlink="http://www.w3.org/1999/xlink" xlink:type="simple">incertae sedis</tp:taxon-status><xref ref-type="fig" rid="F6">Figs 30</xref><xref ref-type="fig" rid="F19">, 59</xref><xref ref-type="fig" rid="F29">, 71</xref></tp:nomenclature><tp:treatment-sec sec-type="type material" id="SECID0EWDEK"><title>Type material.</title><p><bold><italic>Holotype</italic>.</bold> Argentina • ♂; prov. La Rioja, Andes Mts., Sierra de <tp:taxon-name><tp:taxon-name-part taxon-name-part-type="genus">Famatina</tp:taxon-name-part></tp:taxon-name>, <tp:taxon-name><tp:taxon-name-part taxon-name-part-type="genus">Famatina</tp:taxon-name-part></tp:taxon-name> village 15 km NNW; <named-content xmlns:xlink="http://www.w3.org/1999/xlink" content-type="dwc:verbatimCoordinates" xlink:type="simple"><named-content content-type="geo-json" specific-use="{&#34;type&#34;:&#34;Point&#34;,&#34;coordinates&#34;:[-67.583333,-28.773333]}" id="NCID0EOEEK" xlink:type="simple">28°46.4'S, 67°35.0'W</named-content></named-content>; 2085 m a.s.l.; 27 Jan. 2017; K. Nupponen &amp; R. Haverinen leg.; <abbrev xmlns:xlink="http://www.w3.org/1999/xlink" xlink:title="Barcode of Life Data System" id="ABBRID0ETEEK" xlink:type="simple">BOLD</abbrev> sample ID KN01064; [genitalia slide] K. Nupponen prep. no. 2/15 Dec. 2019; coll. <abbrev xmlns:xlink="http://www.w3.org/1999/xlink" xlink:title="research collection of Kari and Timo Nupponen, Espoo, Finland" id="ABBRID0EXEEK" xlink:type="simple">NUPP</abbrev> (<named-content xmlns:xlink="http://www.w3.org/1999/xlink" content-type="dwc:institutional_code" xlink:type="simple">MZH</named-content>).</p><p><bold><italic>Paratypes</italic>.</bold> Argentina • 14 ♂, 2 ♀; same data as for holotype; [<abbrev xmlns:xlink="http://www.w3.org/1999/xlink" xlink:title="Barcode of Life Data System" id="ABBRID0EHFEK" xlink:type="simple">BOLD</abbrev> sample IDs] KN01063, KN01065, KN01066; [genitalia slide] K. Nupponen prep. no. 1/13 Jan. 2019 ♂; coll. <abbrev xmlns:xlink="http://www.w3.org/1999/xlink" xlink:title="research collection of Kari and Timo Nupponen, Espoo, Finland" id="ABBRID0ELFEK" xlink:type="simple">NUPP</abbrev>; • 1 ♀; prov. San Juan, Andes Mts., salt lake by Cordillera del Tigre; <named-content xmlns:xlink="http://www.w3.org/1999/xlink" content-type="dwc:verbatimCoordinates" xlink:type="simple"><named-content content-type="geo-json" specific-use="{&#34;type&#34;:&#34;Point&#34;,&#34;coordinates&#34;:[-68.873333,-30.880000]}" id="NCID0ESFEK" xlink:type="simple">30°52.8'S, 68°52.4'W</named-content></named-content>; 1620 m a.s.l.; 26 Jan. 2017; K. Nupponen &amp; R. Haverinen leg.; [genitalia slide] K. Nupponen prep. no. 4/14 Dec. 2019; coll. <abbrev xmlns:xlink="http://www.w3.org/1999/xlink" xlink:title="research collection of Kari and Timo Nupponen, Espoo, Finland" id="ABBRID0EXFEK" xlink:type="simple">NUPP</abbrev>.</p></tp:treatment-sec><tp:treatment-sec sec-type="diagnosis" id="SECID0E2FEK"><title>Diagnosis.</title><p>Externally resembling <italic><tp:taxon-name><tp:taxon-name-part taxon-name-part-type="genus" reg="Scythris">S.</tp:taxon-name-part><tp:taxon-name-part taxon-name-part-type="species" reg="saldaitisi">saldaitisi</tp:taxon-name-part></tp:taxon-name></italic> and <italic><tp:taxon-name><tp:taxon-name-part taxon-name-part-type="genus" reg="Scythris">S.</tp:taxon-name-part><tp:taxon-name-part taxon-name-part-type="species" reg="wikstromi">wikstromi</tp:taxon-name-part></tp:taxon-name></italic>, sharing with those whitish blotches on forewings, and reliable determination can be achieved by genitalia examination. In the male genitalia of <italic><tp:taxon-name><tp:taxon-name-part taxon-name-part-type="genus" reg="Scythris">S.</tp:taxon-name-part><tp:taxon-name-part taxon-name-part-type="species" reg="andensis">andensis</tp:taxon-name-part></tp:taxon-name></italic>, gnathos with tooth-like extensions on ventral margin, valvae are slim and asymmetrical, phallus is very short, and sclerites on segment VIII are asymmetrical and elongated. In the female genitalia the sclerotised, rocket-shaped sterigma is characteristic.</p></tp:treatment-sec><tp:treatment-sec sec-type="description" id="SECID0ECHEK"><title>Description.</title><p>Wingspan 12.5–13 mm. Head, collar, tegula and thorax pale fuscous; thorax laterally and collar with few white scales. Neck tuft white. Haustellum base cream. Scape dorsally dark brown, ventrally white with pecten of same colour. Flagellum dark brown, 0.7 × length of forewing, in male ciliate, sensillae ~ 1/2 as long as diameter of flagellum. Labial palp pale brown, palpomere I and upper surface mixed with white. Legs white, upper surfaces more or less mixed with different tones of brown. Abdomen dorsally fuscous, ventrally dirty white in male and white in female. Forewing pale fuscous, more or less densely scattered by white scales; large white blotches at midwing subbasally, at 0.35 between fold and dorsum, and above tornus; large dark brown blotches between fold and dorsum at 0.2 and 0.45, and spot of same colour at cell end. Hindwing pale fuscous.</p><fig id="F6" position="float" orientation="portrait"><object-id xmlns:xlink="http://www.w3.org/1999/xlink" content-type="doi" xlink:type="simple">10.3897/zookeys.1087.64382.figures30-34</object-id><object-id xmlns:xlink="http://www.w3.org/1999/xlink" content-type="arpha" xlink:type="simple">E8981963-25A2-5A74-80C8-6478D92C47D8</object-id><label>Figures 30–34.</label><caption><p><tp:taxon-name><tp:taxon-name-part taxon-name-part-type="family">Scythrididae</tp:taxon-name-part></tp:taxon-name> adults, genus <italic><tp:taxon-name><tp:taxon-name-part taxon-name-part-type="genus" reg="Scythris">Scythris</tp:taxon-name-part></tp:taxon-name></italic><bold>30</bold><italic><tp:taxon-name><tp:taxon-name-part taxon-name-part-type="genus" reg="Scythris">S.</tp:taxon-name-part><tp:taxon-name-part taxon-name-part-type="species" reg="andensis">andensis</tp:taxon-name-part></tp:taxon-name></italic> Nupponen sp. nov., genus combination incertae sedis, male, holotype <bold>31</bold><italic><tp:taxon-name><tp:taxon-name-part taxon-name-part-type="genus" reg="Scythris">S.</tp:taxon-name-part><tp:taxon-name-part taxon-name-part-type="species" reg="mendozaensis">mendozaensis</tp:taxon-name-part></tp:taxon-name></italic> Nupponen sp. nov., genus combination incertae sedis, female, holotype <bold>32</bold><italic><tp:taxon-name><tp:taxon-name-part taxon-name-part-type="genus" reg="Scythris">S.</tp:taxon-name-part><tp:taxon-name-part taxon-name-part-type="species" reg="dividua">dividua</tp:taxon-name-part></tp:taxon-name></italic> Meyrick, 1916, genus combination incertae sedis, male, lectotype <bold>33A</bold><italic><tp:taxon-name><tp:taxon-name-part taxon-name-part-type="genus" reg="Scythris">S.</tp:taxon-name-part><tp:taxon-name-part taxon-name-part-type="species" reg="medullata">medullata</tp:taxon-name-part></tp:taxon-name></italic> Meyrick, genus combination incertae sedis, 1916, male, lectotype <bold>33B</bold><italic><tp:taxon-name><tp:taxon-name-part taxon-name-part-type="genus" reg="Scythris">S.</tp:taxon-name-part><tp:taxon-name-part taxon-name-part-type="species" reg="medullata">medullata</tp:taxon-name-part></tp:taxon-name></italic> Meyrick, 1916, genus combination incertae sedis, male <bold>34</bold><italic><tp:taxon-name><tp:taxon-name-part taxon-name-part-type="genus" reg="Scythris">S.</tp:taxon-name-part><tp:taxon-name-part taxon-name-part-type="species" reg="notorrhoa">notorrhoa</tp:taxon-name-part></tp:taxon-name></italic> Meyrick, 1921, genus combination incertae sedis, male, lectotype.</p></caption><graphic xmlns:xlink="http://www.w3.org/1999/xlink" xlink:href="zookeys-1087-019-g006.jpg" position="float" orientation="portrait" xlink:type="simple" id="oo_649320.jpg"><uri content-type="original_file" xlink:type="simple">https://binary.pensoft.net/fig/649320</uri></graphic></fig><p><bold><italic>Male genitalia</italic>.</bold> Uncus as long as gnathos and tegumen together, basally subquadrangular, distally narrow and shallowly upcurved, tip pointed. Gnathos long and robust, tip bifurcate, at base large asymmetrical extension; ventral edges with heavily sclerotised tooth-like extensions, four on right side and five on left side; dorsal surface subapically long and slender with weakly sclerotised extension, with two small basal thorns (potentially anal tube). Tegumen hood-shaped. Phallus thick, straight and very short. Valvae long and narrow, asymmetrical; left valva tapered distally, right distally spatulate. Saccus short, labiate. Sternum VIII large, elongated, triangular basally but asymmetrical, posteriorly digitate. Tergum VIII narrower and little longer than sternum VIII, otherwise similar. Segment VIII is somewhat twisted <italic>in situ</italic>.</p><p><bold><italic>Female genitalia</italic>.</bold> Sterigma rocket-shaped, thick and robust. Ostium small, situated at tip of sterigma. Sternum VII rectangular, 1.4 × wider than high. Apophyses anteriores 1/2 length of apophyses posteriores.</p><fig id="F7" position="float" orientation="portrait"><object-id xmlns:xlink="http://www.w3.org/1999/xlink" content-type="doi" xlink:type="simple">10.3897/zookeys.1087.64382.figures35-36</object-id><object-id xmlns:xlink="http://www.w3.org/1999/xlink" content-type="arpha" xlink:type="simple">17963F32-8D46-5184-B72C-210549F3AA7F</object-id><label>Figures 35–36.</label><caption><p>Male genitalia of <italic><tp:taxon-name><tp:taxon-name-part taxon-name-part-type="genus" reg="Rhamphura">Rhamphura</tp:taxon-name-part></tp:taxon-name></italic><bold>35</bold><italic><tp:taxon-name><tp:taxon-name-part taxon-name-part-type="genus" reg="Rhamphura">R.</tp:taxon-name-part><tp:taxon-name-part taxon-name-part-type="species" reg="depressa">depressa</tp:taxon-name-part></tp:taxon-name></italic> (Meyrick, 1931), holotype, slide <abbrev xmlns:xlink="http://www.w3.org/1999/xlink" xlink:title="John Frederick Gates Clarke" id="ABBRID0E1LEK" xlink:type="simple">JFGC</abbrev> No. 8061 <bold>36</bold><italic><tp:taxon-name><tp:taxon-name-part taxon-name-part-type="genus" reg="Rhamphura">R.</tp:taxon-name-part><tp:taxon-name-part taxon-name-part-type="species" reg="dimota">dimota</tp:taxon-name-part></tp:taxon-name></italic> (Meyrick, 1931), lectotype, slide <abbrev xmlns:xlink="http://www.w3.org/1999/xlink" xlink:title="John Frederick Gates Clarke" id="ABBRID0ELMEK" xlink:type="simple">JFGC</abbrev> No. 8062.</p></caption><graphic xmlns:xlink="http://www.w3.org/1999/xlink" xlink:href="zookeys-1087-019-g007.jpg" position="float" orientation="portrait" xlink:type="simple" id="oo_649321.jpg"><uri content-type="original_file" xlink:type="simple">https://binary.pensoft.net/fig/649321</uri></graphic></fig><fig id="F8" position="float" orientation="portrait"><object-id xmlns:xlink="http://www.w3.org/1999/xlink" content-type="doi" xlink:type="simple">10.3897/zookeys.1087.64382.figures37-38</object-id><object-id xmlns:xlink="http://www.w3.org/1999/xlink" content-type="arpha" xlink:type="simple">794C3417-C9B1-5FD5-A517-0527355AA667</object-id><label>Figures 37–38.</label><caption><p>Male genitalia of <italic><tp:taxon-name><tp:taxon-name-part taxon-name-part-type="genus" reg="Rhamphura">Rhamphura</tp:taxon-name-part></tp:taxon-name></italic><bold>37</bold><italic><tp:taxon-name><tp:taxon-name-part taxon-name-part-type="genus" reg="Rhamphura">R.</tp:taxon-name-part><tp:taxon-name-part taxon-name-part-type="species" reg="subdimota">subdimota</tp:taxon-name-part></tp:taxon-name></italic> Nupponen sp. nov., holotype, slide 5/12 Dec. 2019 KN <bold>38</bold><italic><tp:taxon-name><tp:taxon-name-part taxon-name-part-type="genus" reg="Rhamphura">R.</tp:taxon-name-part><tp:taxon-name-part taxon-name-part-type="species" reg="immunis">immunis</tp:taxon-name-part></tp:taxon-name></italic> (Meyrick, 1916), lectotype, slide <abbrev xmlns:xlink="http://www.w3.org/1999/xlink" xlink:title="John Frederick Gates Clarke" id="ABBRID0E4NEK" xlink:type="simple">JFGC</abbrev> No. 8056, genitalia shown in lateral view.</p></caption><graphic xmlns:xlink="http://www.w3.org/1999/xlink" xlink:href="zookeys-1087-019-g008.jpg" position="float" orientation="portrait" xlink:type="simple" id="oo_649322.jpg"><uri content-type="original_file" xlink:type="simple">https://binary.pensoft.net/fig/649322</uri></graphic></fig><fig id="F9" position="float" orientation="portrait"><object-id xmlns:xlink="http://www.w3.org/1999/xlink" content-type="doi" xlink:type="simple">10.3897/zookeys.1087.64382.figures39-40</object-id><object-id xmlns:xlink="http://www.w3.org/1999/xlink" content-type="arpha" xlink:type="simple">3A1C3636-A9B6-5D64-A041-9579EB113C65</object-id><label>Figures 39–40.</label><caption><p>Male genitalia of <italic><tp:taxon-name><tp:taxon-name-part taxon-name-part-type="genus" reg="Rhamphura">Rhamphura</tp:taxon-name-part></tp:taxon-name></italic><bold>39</bold><italic><tp:taxon-name><tp:taxon-name-part taxon-name-part-type="genus" reg="Rhamphura">R.</tp:taxon-name-part><tp:taxon-name-part taxon-name-part-type="species" reg="spiniuncus">spiniuncus</tp:taxon-name-part></tp:taxon-name></italic> Nupponen sp. nov., holotype, slide 4/12 Dec. 2019 KN) <bold>40</bold><italic><tp:taxon-name><tp:taxon-name-part taxon-name-part-type="genus" reg="Rhamphura">R.</tp:taxon-name-part><tp:taxon-name-part taxon-name-part-type="species" reg="angulisociella">angulisociella</tp:taxon-name-part></tp:taxon-name></italic> Nupponen sp. nov., genus combination incertae sedis, holotype, slide 1/10 Dec. 2019 KN.</p></caption><graphic xmlns:xlink="http://www.w3.org/1999/xlink" xlink:href="zookeys-1087-019-g009.jpg" position="float" orientation="portrait" xlink:type="simple" id="oo_649323.jpg"><uri content-type="original_file" xlink:type="simple">https://binary.pensoft.net/fig/649323</uri></graphic></fig><fig id="F10" position="float" orientation="portrait"><object-id xmlns:xlink="http://www.w3.org/1999/xlink" content-type="doi" xlink:type="simple">10.3897/zookeys.1087.64382.figures41-42</object-id><object-id xmlns:xlink="http://www.w3.org/1999/xlink" content-type="arpha" xlink:type="simple">6C1ACCE9-66F6-5D57-A153-D997887B3612</object-id><label>Figures 41–42.</label><caption><p>Male genitalia of <italic><tp:taxon-name><tp:taxon-name-part taxon-name-part-type="genus" reg="Rhamphura">Rhamphura</tp:taxon-name-part></tp:taxon-name></italic> and <italic><tp:taxon-name><tp:taxon-name-part taxon-name-part-type="genus" reg="Landryia">Landryia</tp:taxon-name-part></tp:taxon-name></italic><bold>41</bold><italic><tp:taxon-name><tp:taxon-name-part taxon-name-part-type="genus" reg="Rhamphura">R.</tp:taxon-name-part><tp:taxon-name-part taxon-name-part-type="species" reg="curvisociella">curvisociella</tp:taxon-name-part></tp:taxon-name></italic> Nupponen sp. nov., genus combination incertae sedis, holotype, slide 1/12 Dec. 2019 KN <bold>42</bold><italic><tp:taxon-name><tp:taxon-name-part taxon-name-part-type="genus" reg="Landryia">L.</tp:taxon-name-part><tp:taxon-name-part taxon-name-part-type="species" reg="ankylosauroides">ankylosauroides</tp:taxon-name-part></tp:taxon-name></italic> Nupponen, sp. nov., genus combination incertae sedis, holotype, above (lateral view): slide 4/13 Dec.2019 KN, below (ventral view): slide 2/13 Dec. 2019 KN (paratype).</p></caption><graphic xmlns:xlink="http://www.w3.org/1999/xlink" xlink:href="zookeys-1087-019-g010.jpg" position="float" orientation="portrait" xlink:type="simple" id="oo_649324.jpg"><uri content-type="original_file" xlink:type="simple">https://binary.pensoft.net/fig/649324</uri></graphic></fig><fig id="F11" position="float" orientation="portrait"><object-id xmlns:xlink="http://www.w3.org/1999/xlink" content-type="doi" xlink:type="simple">10.3897/zookeys.1087.64382.figures43-44</object-id><object-id xmlns:xlink="http://www.w3.org/1999/xlink" content-type="arpha" xlink:type="simple">33F9914D-FCF9-5E58-949A-66D71C262B2D</object-id><label>Figures 43–44.</label><caption><p>Male genitalia of <italic><tp:taxon-name><tp:taxon-name-part taxon-name-part-type="genus" reg="Landryia">Landryia</tp:taxon-name-part></tp:taxon-name></italic> and <italic><tp:taxon-name><tp:taxon-name-part taxon-name-part-type="genus" reg="Scythris">Scythris</tp:taxon-name-part></tp:taxon-name></italic><bold>43</bold><italic><tp:taxon-name><tp:taxon-name-part taxon-name-part-type="genus" reg="Landryia">L.</tp:taxon-name-part><tp:taxon-name-part taxon-name-part-type="species" reg="chilensis">chilensis</tp:taxon-name-part></tp:taxon-name></italic> Nupponen sp. nov., genus combination incertae sedis, holotype, slide 3/18 Dec. 2019 KN <bold>44</bold><italic><tp:taxon-name><tp:taxon-name-part taxon-name-part-type="genus" reg="Scythris">S.</tp:taxon-name-part><tp:taxon-name-part taxon-name-part-type="species" reg="directiphallella">directiphallella</tp:taxon-name-part></tp:taxon-name></italic> Nupponen sp. nov., holotype; slide 3/28 Dec.2019 KN.</p></caption><graphic xmlns:xlink="http://www.w3.org/1999/xlink" xlink:href="zookeys-1087-019-g011.jpg" position="float" orientation="portrait" xlink:type="simple" id="oo_649325.jpg"><uri content-type="original_file" xlink:type="simple">https://binary.pensoft.net/fig/649325</uri></graphic></fig><fig id="F12" position="float" orientation="portrait"><object-id xmlns:xlink="http://www.w3.org/1999/xlink" content-type="doi" xlink:type="simple">10.3897/zookeys.1087.64382.figures45-46</object-id><object-id xmlns:xlink="http://www.w3.org/1999/xlink" content-type="arpha" xlink:type="simple">75993C65-A00C-5370-AD79-F55CF929DDA4</object-id><label>Figures 45–46.</label><caption><p>Male genitalia of <italic><tp:taxon-name><tp:taxon-name-part taxon-name-part-type="genus" reg="Scythris">Scythris</tp:taxon-name-part></tp:taxon-name></italic><bold>45</bold><italic><tp:taxon-name><tp:taxon-name-part taxon-name-part-type="genus" reg="Scythris">S.</tp:taxon-name-part><tp:taxon-name-part taxon-name-part-type="species" reg="furciphallella">furciphallella</tp:taxon-name-part></tp:taxon-name></italic> Nupponen sp. nov., holotype, slide 2/16 Dec. 2019 KN <bold>46</bold><italic><tp:taxon-name><tp:taxon-name-part taxon-name-part-type="genus" reg="Scythris">S.</tp:taxon-name-part><tp:taxon-name-part taxon-name-part-type="species" reg="manchaoensis">manchaoensis</tp:taxon-name-part></tp:taxon-name></italic> Nupponen sp. nov., holotype, slide 1/11 Dec. 2019 KN.</p></caption><graphic xmlns:xlink="http://www.w3.org/1999/xlink" xlink:href="zookeys-1087-019-g012.jpg" position="float" orientation="portrait" xlink:type="simple" id="oo_649326.jpg"><uri content-type="original_file" xlink:type="simple">https://binary.pensoft.net/fig/649326</uri></graphic></fig><fig id="F13" position="float" orientation="portrait"><object-id xmlns:xlink="http://www.w3.org/1999/xlink" content-type="doi" xlink:type="simple">10.3897/zookeys.1087.64382.figures47-48</object-id><object-id xmlns:xlink="http://www.w3.org/1999/xlink" content-type="arpha" xlink:type="simple">1A7F53E3-D7D0-5FCA-985D-CEFEB9AAA5E9</object-id><label>Figures 47–48.</label><caption><p>Male genitalia of <italic><tp:taxon-name><tp:taxon-name-part taxon-name-part-type="genus" reg="Scythris">Scythris</tp:taxon-name-part></tp:taxon-name></italic><bold>47</bold><italic><tp:taxon-name><tp:taxon-name-part taxon-name-part-type="genus" reg="Scythris">S.</tp:taxon-name-part><tp:taxon-name-part taxon-name-part-type="species" reg="angustivalvella">angustivalvella</tp:taxon-name-part></tp:taxon-name></italic> Nupponen sp. nov., holotype, slide 4/16 Dec. 2019 KN <bold>48</bold><italic><tp:taxon-name><tp:taxon-name-part taxon-name-part-type="genus" reg="Scythris">S.</tp:taxon-name-part><tp:taxon-name-part taxon-name-part-type="species" reg="zeugmatica">zeugmatica</tp:taxon-name-part></tp:taxon-name></italic> Meyrick, 1931, holotype, slide <abbrev xmlns:xlink="http://www.w3.org/1999/xlink" xlink:title="John Frederick Gates Clarke" id="ABBRID0EVVEK" xlink:type="simple">JFGC</abbrev> No. 8050.</p></caption><graphic xmlns:xlink="http://www.w3.org/1999/xlink" xlink:href="zookeys-1087-019-g013.jpg" position="float" orientation="portrait" xlink:type="simple" id="oo_649327.jpg"><uri content-type="original_file" xlink:type="simple">https://binary.pensoft.net/fig/649327</uri></graphic></fig><fig id="F14" position="float" orientation="portrait"><object-id xmlns:xlink="http://www.w3.org/1999/xlink" content-type="doi" xlink:type="simple">10.3897/zookeys.1087.64382.figures49-50</object-id><object-id xmlns:xlink="http://www.w3.org/1999/xlink" content-type="arpha" xlink:type="simple">CB408BF6-E08A-546A-89B7-A5F02D5CB812</object-id><label>Figures 49–50.</label><caption><p>Male genitalia of <italic><tp:taxon-name><tp:taxon-name-part taxon-name-part-type="genus" reg="Scythris">Scythris</tp:taxon-name-part></tp:taxon-name></italic><bold>49</bold><italic><tp:taxon-name><tp:taxon-name-part taxon-name-part-type="genus" reg="Scythris">S.</tp:taxon-name-part><tp:taxon-name-part taxon-name-part-type="species" reg="caimancitoensis">caimancitoensis</tp:taxon-name-part></tp:taxon-name></italic> Nupponen sp. nov., holotype, slide 3/9 Dec. 2019 KN <bold>50</bold><italic><tp:taxon-name><tp:taxon-name-part taxon-name-part-type="genus" reg="Scythris">S.</tp:taxon-name-part><tp:taxon-name-part taxon-name-part-type="species" reg="fluvialis">fluvialis</tp:taxon-name-part></tp:taxon-name></italic> Meyrick, 1916, lectotype, slide <abbrev xmlns:xlink="http://www.w3.org/1999/xlink" xlink:title="John Frederick Gates Clarke" id="ABBRID0EHXEK" xlink:type="simple">JFGC</abbrev> No. 8052 (genitalia shown in lateral view).</p></caption><graphic xmlns:xlink="http://www.w3.org/1999/xlink" xlink:href="zookeys-1087-019-g014.jpg" position="float" orientation="portrait" xlink:type="simple" id="oo_649328.jpg"><uri content-type="original_file" xlink:type="simple">https://binary.pensoft.net/fig/649328</uri></graphic></fig><fig id="F15" position="float" orientation="portrait"><object-id xmlns:xlink="http://www.w3.org/1999/xlink" content-type="doi" xlink:type="simple">10.3897/zookeys.1087.64382.figures51-52</object-id><object-id xmlns:xlink="http://www.w3.org/1999/xlink" content-type="arpha" xlink:type="simple">2D4D09D5-61D8-5B1F-9EF4-87CCA19ECBDD</object-id><label>Figures 51–52.</label><caption><p>Male genitalia of <italic><tp:taxon-name><tp:taxon-name-part taxon-name-part-type="genus" reg="Scythris">Scythris</tp:taxon-name-part></tp:taxon-name></italic><bold>51</bold><italic><tp:taxon-name><tp:taxon-name-part taxon-name-part-type="genus" reg="Scythris">S.</tp:taxon-name-part><tp:taxon-name-part taxon-name-part-type="species" reg="inanima">inanima</tp:taxon-name-part></tp:taxon-name></italic> Meyrick, 1916, holotype, slide <abbrev xmlns:xlink="http://www.w3.org/1999/xlink" xlink:title="John Frederick Gates Clarke" id="ABBRID0EMYEK" xlink:type="simple">JFGC</abbrev> No. 8051 <bold>52</bold><italic><tp:taxon-name><tp:taxon-name-part taxon-name-part-type="genus" reg="Scythris">S.</tp:taxon-name-part><tp:taxon-name-part taxon-name-part-type="species" reg="lequetepequensis">lequetepequensis</tp:taxon-name-part></tp:taxon-name></italic> Nupponen sp. nov., holotype, slide 2/8 Dec. 2019 KN.</p></caption><graphic xmlns:xlink="http://www.w3.org/1999/xlink" xlink:href="zookeys-1087-019-g015.jpg" position="float" orientation="portrait" xlink:type="simple" id="oo_649329.jpg"><uri content-type="original_file" xlink:type="simple">https://binary.pensoft.net/fig/649329</uri></graphic></fig><fig id="F16" position="float" orientation="portrait"><object-id xmlns:xlink="http://www.w3.org/1999/xlink" content-type="doi" xlink:type="simple">10.3897/zookeys.1087.64382.figures53-54</object-id><object-id xmlns:xlink="http://www.w3.org/1999/xlink" content-type="arpha" xlink:type="simple">98640DA9-1C5B-5D4F-B3B9-80F1CB765F18</object-id><label>Figures 53–54.</label><caption><p>Male genitalia of <italic><tp:taxon-name><tp:taxon-name-part taxon-name-part-type="genus" reg="Scythris">Scythris</tp:taxon-name-part></tp:taxon-name></italic><bold>53</bold><italic><tp:taxon-name><tp:taxon-name-part taxon-name-part-type="genus" reg="Scythris">S.</tp:taxon-name-part><tp:taxon-name-part taxon-name-part-type="species" reg="tibicina">tibicina</tp:taxon-name-part></tp:taxon-name></italic> Meyrick, 1916, lectotype, slide <abbrev xmlns:xlink="http://www.w3.org/1999/xlink" xlink:title="John Frederick Gates Clarke" id="ABBRID0E5ZEK" xlink:type="simple">JFGC</abbrev> No. 8053 (top right corner: tergum VIII and gnathos uncompressed, slide 5/11 Dec. 2019 KN <bold>54</bold><italic><tp:taxon-name><tp:taxon-name-part taxon-name-part-type="genus" reg="Scythris">S.</tp:taxon-name-part><tp:taxon-name-part taxon-name-part-type="species" reg="sanfranciscoensis">sanfranciscoensis</tp:taxon-name-part></tp:taxon-name></italic> Nupponen sp. nov., holotype, slide 2/10 Dec. 2019 KN.</p></caption><graphic xmlns:xlink="http://www.w3.org/1999/xlink" xlink:href="zookeys-1087-019-g016.jpg" position="float" orientation="portrait" xlink:type="simple" id="oo_649330.jpg"><uri content-type="original_file" xlink:type="simple">https://binary.pensoft.net/fig/649330</uri></graphic></fig><fig id="F17" position="float" orientation="portrait"><object-id xmlns:xlink="http://www.w3.org/1999/xlink" content-type="doi" xlink:type="simple">10.3897/zookeys.1087.64382.figures55-56</object-id><object-id xmlns:xlink="http://www.w3.org/1999/xlink" content-type="arpha" xlink:type="simple">B853C58F-ED5B-5762-AECE-E4F86E869A6A</object-id><label>Figures 55–56.</label><caption><p>Male genitalia of <italic><tp:taxon-name><tp:taxon-name-part taxon-name-part-type="genus" reg="Scythris">Scythris</tp:taxon-name-part></tp:taxon-name></italic><bold>55</bold><italic><tp:taxon-name><tp:taxon-name-part taxon-name-part-type="genus" reg="Scythris">S.</tp:taxon-name-part><tp:taxon-name-part taxon-name-part-type="species" reg="tigrensis">tigrensis</tp:taxon-name-part></tp:taxon-name></italic> Nupponen sp. nov., holotype, slide 1/08 Dec. 2019 KN <bold>56</bold><italic><tp:taxon-name><tp:taxon-name-part taxon-name-part-type="genus" reg="Scythris">S.</tp:taxon-name-part><tp:taxon-name-part taxon-name-part-type="species" reg="bicoloristrigella">bicoloristrigella</tp:taxon-name-part></tp:taxon-name></italic> Nupponen sp. nov., genus combination incertae sedis, holotype, slide 1/9 Dec. 2019 KN.</p></caption><graphic xmlns:xlink="http://www.w3.org/1999/xlink" xlink:href="zookeys-1087-019-g017.jpg" position="float" orientation="portrait" xlink:type="simple" id="oo_649331.jpg"><uri content-type="original_file" xlink:type="simple">https://binary.pensoft.net/fig/649331</uri></graphic></fig><fig id="F18" position="float" orientation="portrait"><object-id xmlns:xlink="http://www.w3.org/1999/xlink" content-type="doi" xlink:type="simple">10.3897/zookeys.1087.64382.figures57-58</object-id><object-id xmlns:xlink="http://www.w3.org/1999/xlink" content-type="arpha" xlink:type="simple">A8C181C7-6BDA-5F1F-B3CD-E68CBFC58A6A</object-id><label>Figures 57–58.</label><caption><p>Male genitalia of <italic><tp:taxon-name><tp:taxon-name-part taxon-name-part-type="genus" reg="Scythris">Scythris</tp:taxon-name-part></tp:taxon-name></italic><bold>57</bold><italic><tp:taxon-name><tp:taxon-name-part taxon-name-part-type="genus" reg="Scythris">S.</tp:taxon-name-part><tp:taxon-name-part taxon-name-part-type="species" reg="saldaitisi">saldaitisi</tp:taxon-name-part></tp:taxon-name></italic> Nupponen sp. nov., genus combination incertae sedis, holotype, slide 4/11 Dec. 2019 KN <bold>58</bold><italic><tp:taxon-name><tp:taxon-name-part taxon-name-part-type="genus" reg="Scythris">S.</tp:taxon-name-part><tp:taxon-name-part taxon-name-part-type="species" reg="wikstromi">wikstromi</tp:taxon-name-part></tp:taxon-name></italic> Nupponen, sp. nov., genus combination incertae sedis, holotype, slide 2/12 Dec. 2019 KN.</p></caption><graphic xmlns:xlink="http://www.w3.org/1999/xlink" xlink:href="zookeys-1087-019-g018.jpg" position="float" orientation="portrait" xlink:type="simple" id="oo_649332.jpg"><uri content-type="original_file" xlink:type="simple">https://binary.pensoft.net/fig/649332</uri></graphic></fig><fig id="F19" position="float" orientation="portrait"><object-id xmlns:xlink="http://www.w3.org/1999/xlink" content-type="doi" xlink:type="simple">10.3897/zookeys.1087.64382.figures59-60</object-id><object-id xmlns:xlink="http://www.w3.org/1999/xlink" content-type="arpha" xlink:type="simple">C01FE57A-AA7F-5C6F-9D12-4085D5581EA0</object-id><label>Figures 59–60.</label><caption><p>Male genitalia of <italic><tp:taxon-name><tp:taxon-name-part taxon-name-part-type="genus" reg="Scythris">Scythris</tp:taxon-name-part></tp:taxon-name></italic><bold>59</bold><italic><tp:taxon-name><tp:taxon-name-part taxon-name-part-type="genus" reg="Scythris">S.</tp:taxon-name-part><tp:taxon-name-part taxon-name-part-type="species" reg="andensis">andensis</tp:taxon-name-part></tp:taxon-name></italic> Nupponen sp. nov., genus combination incertae sedis, holotype, slide 2/15 Dec. 2019 KN (genitalia shown in lateral view) <bold>60</bold><italic><tp:taxon-name><tp:taxon-name-part taxon-name-part-type="genus" reg="Scythris">S.</tp:taxon-name-part><tp:taxon-name-part taxon-name-part-type="species" reg="dividua">dividua</tp:taxon-name-part></tp:taxon-name></italic> Meyrick, 1916, genus combination incertae sedis, lectotype, slide <abbrev xmlns:xlink="http://www.w3.org/1999/xlink" xlink:title="John Frederick Gates Clarke" id="ABBRID0EZ5EK" xlink:type="simple">JFGC</abbrev> No. 8054.</p></caption><graphic xmlns:xlink="http://www.w3.org/1999/xlink" xlink:href="zookeys-1087-019-g019.jpg" position="float" orientation="portrait" xlink:type="simple" id="oo_649333.jpg"><uri content-type="original_file" xlink:type="simple">https://binary.pensoft.net/fig/649333</uri></graphic></fig><fig id="F20" position="float" orientation="portrait"><object-id xmlns:xlink="http://www.w3.org/1999/xlink" content-type="doi" xlink:type="simple">10.3897/zookeys.1087.64382.figures61-62</object-id><object-id xmlns:xlink="http://www.w3.org/1999/xlink" content-type="arpha" xlink:type="simple">A072D062-C1F8-5370-81F7-2B91A67664C7</object-id><label>Figures 61–62.</label><caption><p>Male genitalia of <italic><tp:taxon-name><tp:taxon-name-part taxon-name-part-type="genus" reg="Scythris">Scythris</tp:taxon-name-part></tp:taxon-name></italic><bold>61</bold><italic><tp:taxon-name><tp:taxon-name-part taxon-name-part-type="genus" reg="Scythris">S.</tp:taxon-name-part><tp:taxon-name-part taxon-name-part-type="species" reg="medullata">medullata</tp:taxon-name-part></tp:taxon-name></italic> Meyrick, 1916, genus combination incertae sedis, lectotype, slide <abbrev xmlns:xlink="http://www.w3.org/1999/xlink" xlink:title="John Frederick Gates Clarke" id="ABBRID0E56EK" xlink:type="simple">JFGC</abbrev> No. 8055 <bold>62</bold><italic><tp:taxon-name><tp:taxon-name-part taxon-name-part-type="genus" reg="Scythris">S.</tp:taxon-name-part><tp:taxon-name-part taxon-name-part-type="species" reg="notorrhoa">notorrhoa</tp:taxon-name-part></tp:taxon-name></italic> Meyrick, 1921, genus combination incertae sedis, lectotype, slide <abbrev xmlns:xlink="http://www.w3.org/1999/xlink" xlink:title="John Frederick Gates Clarke" id="ABBRID0EPAFK" xlink:type="simple">JFGC</abbrev> No. 8065.</p></caption><graphic xmlns:xlink="http://www.w3.org/1999/xlink" xlink:href="zookeys-1087-019-g020.jpg" position="float" orientation="portrait" xlink:type="simple" id="oo_649334.jpg"><uri content-type="original_file" xlink:type="simple">https://binary.pensoft.net/fig/649334</uri></graphic></fig><fig id="F21" position="float" orientation="portrait"><object-id xmlns:xlink="http://www.w3.org/1999/xlink" content-type="doi" xlink:type="simple">10.3897/zookeys.1087.64382.figure63</object-id><object-id xmlns:xlink="http://www.w3.org/1999/xlink" content-type="arpha" xlink:type="simple">38C3D63A-5E2B-506D-A83D-A6AE28D4B6C0</object-id><label>Figure 63.</label><caption><p>Female genitalia of <italic><tp:taxon-name><tp:taxon-name-part taxon-name-part-type="genus" reg="Rhamphura">Rhamphura</tp:taxon-name-part><tp:taxon-name-part taxon-name-part-type="species" reg="pozohondaensis">pozohondaensis</tp:taxon-name-part></tp:taxon-name></italic> Nupponen sp. nov., holotype, slide 1/14 Dec. 2019 KN.</p></caption><graphic xmlns:xlink="http://www.w3.org/1999/xlink" xlink:href="zookeys-1087-019-g021.jpg" position="float" orientation="portrait" xlink:type="simple" id="oo_649335.jpg"><uri content-type="original_file" xlink:type="simple">https://binary.pensoft.net/fig/649335</uri></graphic></fig><fig id="F22" position="float" orientation="portrait"><object-id xmlns:xlink="http://www.w3.org/1999/xlink" content-type="doi" xlink:type="simple">10.3897/zookeys.1087.64382.figure64</object-id><object-id xmlns:xlink="http://www.w3.org/1999/xlink" content-type="arpha" xlink:type="simple">5EEAAB8F-4F4E-53E8-BA98-19E07139D0B0</object-id><label>Figure 64.</label><caption><p>Female genitalia of <italic><tp:taxon-name><tp:taxon-name-part taxon-name-part-type="genus" reg="Rhamphura">Rhamphura</tp:taxon-name-part><tp:taxon-name-part taxon-name-part-type="species" reg="tetrafasciella">tetrafasciella</tp:taxon-name-part></tp:taxon-name></italic> Nupponen sp. nov., genus combination incertae sedis, holotype, slide 3/13 Dec. 2019 KN.</p></caption><graphic xmlns:xlink="http://www.w3.org/1999/xlink" xlink:href="zookeys-1087-019-g022.jpg" position="float" orientation="portrait" xlink:type="simple" id="oo_649336.jpg"><uri content-type="original_file" xlink:type="simple">https://binary.pensoft.net/fig/649336</uri></graphic></fig><fig id="F23" position="float" orientation="portrait"><object-id xmlns:xlink="http://www.w3.org/1999/xlink" content-type="doi" xlink:type="simple">10.3897/zookeys.1087.64382.figure65</object-id><object-id xmlns:xlink="http://www.w3.org/1999/xlink" content-type="arpha" xlink:type="simple">FF95F0B0-5C6D-5A94-8B0A-12F027B2DDDC</object-id><label>Figure 65.</label><caption><p>Female genitalia of <italic><tp:taxon-name><tp:taxon-name-part taxon-name-part-type="genus" reg="Landryia">Landryia</tp:taxon-name-part><tp:taxon-name-part taxon-name-part-type="species" reg="ankylosauroides">ankylosauroides</tp:taxon-name-part></tp:taxon-name></italic> Nupponen sp. nov., genus combination incertae sedis, paratype, slide 1/15 Dec.2019 KN.</p></caption><graphic xmlns:xlink="http://www.w3.org/1999/xlink" xlink:href="zookeys-1087-019-g023.jpg" position="float" orientation="portrait" xlink:type="simple" id="oo_649337.jpg"><uri content-type="original_file" xlink:type="simple">https://binary.pensoft.net/fig/649337</uri></graphic></fig><fig id="F24" position="float" orientation="portrait"><object-id xmlns:xlink="http://www.w3.org/1999/xlink" content-type="doi" xlink:type="simple">10.3897/zookeys.1087.64382.figure66</object-id><object-id xmlns:xlink="http://www.w3.org/1999/xlink" content-type="arpha" xlink:type="simple">19C1810E-5848-5BA5-B130-7EC56C07B98A</object-id><label>Figure 66.</label><caption><p>Female genitalia of <italic><tp:taxon-name><tp:taxon-name-part taxon-name-part-type="genus" reg="Scythris">Scythris</tp:taxon-name-part><tp:taxon-name-part taxon-name-part-type="species" reg="furciphallella">furciphallella</tp:taxon-name-part></tp:taxon-name></italic> Nupponen sp. nov., paratype, slide 3/16 Dec. 2019 KN.</p></caption><graphic xmlns:xlink="http://www.w3.org/1999/xlink" xlink:href="zookeys-1087-019-g024.jpg" position="float" orientation="portrait" xlink:type="simple" id="oo_649338.jpg"><uri content-type="original_file" xlink:type="simple">https://binary.pensoft.net/fig/649338</uri></graphic></fig><fig id="F25" position="float" orientation="portrait"><object-id xmlns:xlink="http://www.w3.org/1999/xlink" content-type="doi" xlink:type="simple">10.3897/zookeys.1087.64382.figure67</object-id><object-id xmlns:xlink="http://www.w3.org/1999/xlink" content-type="arpha" xlink:type="simple">FF428AC0-9E85-5F93-B633-D1D00D626C4D</object-id><label>Figure 67.</label><caption><p>Female genitalia of <italic><tp:taxon-name><tp:taxon-name-part taxon-name-part-type="genus" reg="Scythris">Scythris</tp:taxon-name-part><tp:taxon-name-part taxon-name-part-type="species" reg="salinasgrandensis">salinasgrandensis</tp:taxon-name-part></tp:taxon-name></italic> Nupponen sp. nov., holotype, slide 3/11 Dec. 2019 KN.</p></caption><graphic xmlns:xlink="http://www.w3.org/1999/xlink" xlink:href="zookeys-1087-019-g025.jpg" position="float" orientation="portrait" xlink:type="simple" id="oo_649339.jpg"><uri content-type="original_file" xlink:type="simple">https://binary.pensoft.net/fig/649339</uri></graphic></fig><fig id="F26" position="float" orientation="portrait"><object-id xmlns:xlink="http://www.w3.org/1999/xlink" content-type="doi" xlink:type="simple">10.3897/zookeys.1087.64382.figure68</object-id><object-id xmlns:xlink="http://www.w3.org/1999/xlink" content-type="arpha" xlink:type="simple">F01484F5-2C8F-5400-8AAB-D645F1D22AF6</object-id><label>Figure 68.</label><caption><p>Female genitalia of <italic><tp:taxon-name><tp:taxon-name-part taxon-name-part-type="genus" reg="Scythris">Scythris</tp:taxon-name-part><tp:taxon-name-part taxon-name-part-type="species" reg="plocogastra">plocogastra</tp:taxon-name-part></tp:taxon-name></italic> Meyrick, 1931, holotype, slide J.F.G.C. No. 8063.</p></caption><graphic xmlns:xlink="http://www.w3.org/1999/xlink" xlink:href="zookeys-1087-019-g026.jpg" position="float" orientation="portrait" xlink:type="simple" id="oo_649340.jpg"><uri content-type="original_file" xlink:type="simple">https://binary.pensoft.net/fig/649340</uri></graphic></fig><fig id="F27" position="float" orientation="portrait"><object-id xmlns:xlink="http://www.w3.org/1999/xlink" content-type="doi" xlink:type="simple">10.3897/zookeys.1087.64382.figure69</object-id><object-id xmlns:xlink="http://www.w3.org/1999/xlink" content-type="arpha" xlink:type="simple">1E198B1B-04DA-53E8-990D-7A455D43F53A</object-id><label>Figure 69.</label><caption><p>Female genitalia of <italic><tp:taxon-name><tp:taxon-name-part taxon-name-part-type="genus" reg="Scythris">Scythris</tp:taxon-name-part><tp:taxon-name-part taxon-name-part-type="species" reg="tibicina">tibicina</tp:taxon-name-part></tp:taxon-name></italic> Meyrick, 1916, slide 1/18 Dec. 2019 KN.</p></caption><graphic xmlns:xlink="http://www.w3.org/1999/xlink" xlink:href="zookeys-1087-019-g027.jpg" position="float" orientation="portrait" xlink:type="simple" id="oo_649341.jpg"><uri content-type="original_file" xlink:type="simple">https://binary.pensoft.net/fig/649341</uri></graphic></fig><fig id="F28" position="float" orientation="portrait"><object-id xmlns:xlink="http://www.w3.org/1999/xlink" content-type="doi" xlink:type="simple">10.3897/zookeys.1087.64382.figure70</object-id><object-id xmlns:xlink="http://www.w3.org/1999/xlink" content-type="arpha" xlink:type="simple">39C080F0-B314-5930-8275-5F91226892D0</object-id><label>Figure 70.</label><caption><p>Female genitalia of <italic><tp:taxon-name><tp:taxon-name-part taxon-name-part-type="genus" reg="Scythris">Scythris</tp:taxon-name-part><tp:taxon-name-part taxon-name-part-type="species" reg="sanfranciscoensis">sanfranciscoensis</tp:taxon-name-part></tp:taxon-name></italic> Nupponen sp. nov., paratype, slide 3/14 Dec. 2019 KN.</p></caption><graphic xmlns:xlink="http://www.w3.org/1999/xlink" xlink:href="zookeys-1087-019-g028.jpg" position="float" orientation="portrait" xlink:type="simple" id="oo_649342.jpg"><uri content-type="original_file" xlink:type="simple">https://binary.pensoft.net/fig/649342</uri></graphic></fig><fig id="F29" position="float" orientation="portrait"><object-id xmlns:xlink="http://www.w3.org/1999/xlink" content-type="doi" xlink:type="simple">10.3897/zookeys.1087.64382.figure71</object-id><object-id xmlns:xlink="http://www.w3.org/1999/xlink" content-type="arpha" xlink:type="simple">D2BA08E1-2250-5650-B66E-4E951936E13B</object-id><label>Figure 71.</label><caption><p>Female genitalia of <italic><tp:taxon-name><tp:taxon-name-part taxon-name-part-type="genus" reg="Scythris">Scythris</tp:taxon-name-part><tp:taxon-name-part taxon-name-part-type="species" reg="andensis">andensis</tp:taxon-name-part></tp:taxon-name></italic> Nupponen sp. nov., genus combination incertae sedis, paratype, slide 4/14 Dec. 2019 KN.</p></caption><graphic xmlns:xlink="http://www.w3.org/1999/xlink" xlink:href="zookeys-1087-019-g029.jpg" position="float" orientation="portrait" xlink:type="simple" id="oo_649343.jpg"><uri content-type="original_file" xlink:type="simple">https://binary.pensoft.net/fig/649343</uri></graphic></fig><fig id="F30" position="float" orientation="portrait"><object-id xmlns:xlink="http://www.w3.org/1999/xlink" content-type="doi" xlink:type="simple">10.3897/zookeys.1087.64382.figure72</object-id><object-id xmlns:xlink="http://www.w3.org/1999/xlink" content-type="arpha" xlink:type="simple">6C9CBAB9-DDDE-56DD-8B32-0381BCE555AA</object-id><label>Figure 72.</label><caption><p>Female genitalia of <italic><tp:taxon-name><tp:taxon-name-part taxon-name-part-type="genus" reg="Scythris">Scythris</tp:taxon-name-part><tp:taxon-name-part taxon-name-part-type="species" reg="mendozaensis">mendozaensis</tp:taxon-name-part></tp:taxon-name></italic> Nupponen sp. nov., genus combination incertae sedis, holotype, slide 2/14 Dec. 2019 KN.</p></caption><graphic xmlns:xlink="http://www.w3.org/1999/xlink" xlink:href="zookeys-1087-019-g030.jpg" position="float" orientation="portrait" xlink:type="simple" id="oo_649344.jpg"><uri content-type="original_file" xlink:type="simple">https://binary.pensoft.net/fig/649344</uri></graphic></fig><fig id="F31" position="float" orientation="portrait"><object-id xmlns:xlink="http://www.w3.org/1999/xlink" content-type="doi" xlink:type="simple">10.3897/zookeys.1087.64382.figure73</object-id><object-id xmlns:xlink="http://www.w3.org/1999/xlink" content-type="arpha" xlink:type="simple">5DBC4D76-6F72-5FF1-8204-DE96316A05BF</object-id><label>Figure 73.</label><caption><p>Female genitalia of <italic><tp:taxon-name><tp:taxon-name-part taxon-name-part-type="genus" reg="Scythris">Scythris</tp:taxon-name-part><tp:taxon-name-part taxon-name-part-type="species" reg="medullata">medullata</tp:taxon-name-part></tp:taxon-name></italic> Meyrick, 1916, genus combination incertae sedis, slide 2/17 Dec. 2019 KN.</p></caption><graphic xmlns:xlink="http://www.w3.org/1999/xlink" xlink:href="zookeys-1087-019-g031.jpg" position="float" orientation="portrait" xlink:type="simple" id="oo_649345.jpg"><uri content-type="original_file" xlink:type="simple">https://binary.pensoft.net/fig/649345</uri></graphic></fig><fig id="F32" position="float" orientation="portrait"><object-id xmlns:xlink="http://www.w3.org/1999/xlink" content-type="doi" xlink:type="simple">10.3897/zookeys.1087.64382.figure74</object-id><object-id xmlns:xlink="http://www.w3.org/1999/xlink" content-type="arpha" xlink:type="simple">E864F3EC-9C16-53E2-A255-C251D8B7BD33</object-id><label>Figure 74.</label><caption><p>Holotype female of <italic><tp:taxon-name><tp:taxon-name-part taxon-name-part-type="genus" reg="Syntetrernis">Syntetrernis</tp:taxon-name-part><tp:taxon-name-part taxon-name-part-type="species" reg="neocompsa">neocompsa</tp:taxon-name-part></tp:taxon-name></italic> Meyrick, 1933, transferred from <tp:taxon-name><tp:taxon-name-part taxon-name-part-type="family">Scythrididae</tp:taxon-name-part></tp:taxon-name> (<xref ref-type="bibr" rid="B12">Hodges 1997</xref>) to <tp:taxon-name><tp:taxon-name-part taxon-name-part-type="family">Cosmopterigidae</tp:taxon-name-part></tp:taxon-name> incertae sedis (revised classification) <bold>A</bold> adult, Argentina: Alta Grazia (coll. <named-content xmlns:xlink="http://www.w3.org/1999/xlink" content-type="dwc:institutional_code" xlink:type="simple">NHMUK</named-content>) <bold>B</bold> genitalia, slide <abbrev xmlns:xlink="http://www.w3.org/1999/xlink" xlink:title="John Frederick Gates Clarke" id="ABBRID0EKKFK" xlink:type="simple">JFGC</abbrev> No. 6153.</p></caption><graphic xmlns:xlink="http://www.w3.org/1999/xlink" xlink:href="zookeys-1087-019-g032.jpg" position="float" orientation="portrait" xlink:type="simple" id="oo_649346.jpg"><uri content-type="original_file" xlink:type="simple">https://binary.pensoft.net/fig/649346</uri></graphic></fig><fig id="F33" position="float" orientation="portrait"><object-id xmlns:xlink="http://www.w3.org/1999/xlink" content-type="doi" xlink:type="simple">10.3897/zookeys.1087.64382.figure75</object-id><object-id xmlns:xlink="http://www.w3.org/1999/xlink" content-type="arpha" xlink:type="simple">58EBF5CC-AA5B-5F9F-BF26-5F64E1C25F84</object-id><label>Figure 75.</label><caption><p>Collecting site of <italic><tp:taxon-name><tp:taxon-name-part taxon-name-part-type="genus" reg="Scythris">Scythris</tp:taxon-name-part><tp:taxon-name-part taxon-name-part-type="species" reg="andensis">andensis</tp:taxon-name-part></tp:taxon-name></italic> sp. nov. and <italic><tp:taxon-name><tp:taxon-name-part taxon-name-part-type="genus" reg="Scythris">S.</tp:taxon-name-part><tp:taxon-name-part taxon-name-part-type="species" reg="furciphallella">furciphallella</tp:taxon-name-part></tp:taxon-name></italic> sp. nov.: Argentina, Andes Mts. (2085 m), Sierra de <tp:taxon-name><tp:taxon-name-part taxon-name-part-type="genus">Famatina</tp:taxon-name-part></tp:taxon-name>, 27 Jan. 2017.</p></caption><graphic xmlns:xlink="http://www.w3.org/1999/xlink" xlink:href="zookeys-1087-019-g033.jpg" position="float" orientation="portrait" xlink:type="simple" id="oo_649347.jpg"><uri content-type="original_file" xlink:type="simple">https://binary.pensoft.net/fig/649347</uri></graphic></fig><fig id="F34" position="float" orientation="portrait"><object-id xmlns:xlink="http://www.w3.org/1999/xlink" content-type="doi" xlink:type="simple">10.3897/zookeys.1087.64382.figure76</object-id><object-id xmlns:xlink="http://www.w3.org/1999/xlink" content-type="arpha" xlink:type="simple">F4EAC716-5ECC-5A3E-8F34-A0942C5A8344</object-id><label>Figure 76.</label><caption><p>Collecting site of <italic><tp:taxon-name><tp:taxon-name-part taxon-name-part-type="genus" reg="Scythris">Scythris</tp:taxon-name-part><tp:taxon-name-part taxon-name-part-type="species" reg="manchaoensis">manchaoensis</tp:taxon-name-part></tp:taxon-name></italic> sp. nov.: Argentina, Andes Mts. (1185 m), Sierra de Manchao, 23 Sep. 2017.</p></caption><graphic xmlns:xlink="http://www.w3.org/1999/xlink" xlink:href="zookeys-1087-019-g034.jpg" position="float" orientation="portrait" xlink:type="simple" id="oo_649348.jpg"><uri content-type="original_file" xlink:type="simple">https://binary.pensoft.net/fig/649348</uri></graphic></fig><fig id="F35" position="float" orientation="portrait"><object-id xmlns:xlink="http://www.w3.org/1999/xlink" content-type="doi" xlink:type="simple">10.3897/zookeys.1087.64382.figure77</object-id><object-id xmlns:xlink="http://www.w3.org/1999/xlink" content-type="arpha" xlink:type="simple">9C3F96CE-65AC-5346-A7CB-9CBA2061D4A2</object-id><label>Figure 77.</label><caption><p>Collecting site of <italic><tp:taxon-name><tp:taxon-name-part taxon-name-part-type="genus" reg="Rhamphura">Rhamphura</tp:taxon-name-part><tp:taxon-name-part taxon-name-part-type="species" reg="depressa">depressa</tp:taxon-name-part></tp:taxon-name></italic> Meyrick, <italic><tp:taxon-name><tp:taxon-name-part taxon-name-part-type="genus" reg="Rhamphura">R.</tp:taxon-name-part><tp:taxon-name-part taxon-name-part-type="species" reg="pozohondaensis">pozohondaensis</tp:taxon-name-part></tp:taxon-name></italic> sp. nov., <italic><tp:taxon-name><tp:taxon-name-part taxon-name-part-type="genus" reg="Rhamphura">R.</tp:taxon-name-part><tp:taxon-name-part taxon-name-part-type="species" reg="subdimota">subdimota</tp:taxon-name-part></tp:taxon-name></italic> sp. nov., <italic><tp:taxon-name><tp:taxon-name-part taxon-name-part-type="genus" reg="Rhamphura">R.</tp:taxon-name-part><tp:taxon-name-part taxon-name-part-type="species" reg="curvisociella">curvisociella</tp:taxon-name-part></tp:taxon-name></italic> sp. nov., <italic><tp:taxon-name><tp:taxon-name-part taxon-name-part-type="genus" reg="Scythris">Scythris</tp:taxon-name-part><tp:taxon-name-part taxon-name-part-type="species" reg="directiphallella">directiphallella</tp:taxon-name-part></tp:taxon-name></italic> sp. nov., <italic><tp:taxon-name><tp:taxon-name-part taxon-name-part-type="genus" reg="Scythris">S.</tp:taxon-name-part><tp:taxon-name-part taxon-name-part-type="species" reg="angustivalvella">angustivalvella</tp:taxon-name-part></tp:taxon-name></italic> sp. nov., <italic><tp:taxon-name><tp:taxon-name-part taxon-name-part-type="genus" reg="Landryia">Landryia</tp:taxon-name-part><tp:taxon-name-part taxon-name-part-type="species" reg="ankylosauroides">ankylosauroides</tp:taxon-name-part></tp:taxon-name></italic> sp. nov. Argentina, Pozo Honda vill. S (259 m), 19 Sep. 2017.</p></caption><graphic xmlns:xlink="http://www.w3.org/1999/xlink" xlink:href="zookeys-1087-019-g035.jpg" position="float" orientation="portrait" xlink:type="simple" id="oo_649349.jpg"><uri content-type="original_file" xlink:type="simple">https://binary.pensoft.net/fig/649349</uri></graphic></fig><fig id="F36" position="float" orientation="portrait"><object-id xmlns:xlink="http://www.w3.org/1999/xlink" content-type="doi" xlink:type="simple">10.3897/zookeys.1087.64382.figure78</object-id><object-id xmlns:xlink="http://www.w3.org/1999/xlink" content-type="arpha" xlink:type="simple">7731D0D2-B8B0-58DB-9623-40DCE7424085</object-id><label>Figure 78.</label><caption><p>Collecting site of <italic><tp:taxon-name><tp:taxon-name-part taxon-name-part-type="genus" reg="Scythris">Scythris</tp:taxon-name-part><tp:taxon-name-part taxon-name-part-type="species" reg="bicoloristrigella">bicoloristrigella</tp:taxon-name-part></tp:taxon-name></italic> sp. nov. and <italic><tp:taxon-name><tp:taxon-name-part taxon-name-part-type="genus" reg="Rhamphura">Rhamphura</tp:taxon-name-part><tp:taxon-name-part taxon-name-part-type="species" reg="spiniuncus">spiniuncus</tp:taxon-name-part></tp:taxon-name></italic> sp. nov.: Argentina, Andes Mts. (1620 m), salt lake by Cordillera del Tigre, 26 Jan. 2017.</p></caption><graphic xmlns:xlink="http://www.w3.org/1999/xlink" xlink:href="zookeys-1087-019-g036.jpg" position="float" orientation="portrait" xlink:type="simple" id="oo_649350.jpg"><uri content-type="original_file" xlink:type="simple">https://binary.pensoft.net/fig/649350</uri></graphic></fig><fig id="F37" position="float" orientation="portrait"><object-id xmlns:xlink="http://www.w3.org/1999/xlink" content-type="doi" xlink:type="simple">10.3897/zookeys.1087.64382.figure79</object-id><object-id xmlns:xlink="http://www.w3.org/1999/xlink" content-type="arpha" xlink:type="simple">11CEE776-19EC-5160-934C-FC73D6F63E6C</object-id><label>Figure 79.</label><caption><p>Collecting site of <italic><tp:taxon-name><tp:taxon-name-part taxon-name-part-type="genus" reg="Rhamphura">Rhamphura</tp:taxon-name-part><tp:taxon-name-part taxon-name-part-type="species" reg="angulisociella">angulisociella</tp:taxon-name-part></tp:taxon-name></italic> sp. nov., <italic><tp:taxon-name><tp:taxon-name-part taxon-name-part-type="genus" reg="Scythris">Scythris</tp:taxon-name-part><tp:taxon-name-part taxon-name-part-type="species" reg="caimancitoensis">caimancitoensis</tp:taxon-name-part></tp:taxon-name></italic> sp. nov. and <italic><tp:taxon-name><tp:taxon-name-part taxon-name-part-type="genus" reg="Scythris">S.</tp:taxon-name-part><tp:taxon-name-part taxon-name-part-type="species" reg="sanfranciscoi">sanfranciscoi</tp:taxon-name-part></tp:taxon-name></italic> sp. nov.: Argentina, Rio San Francisco (397 m), 18 Sep. 2017.</p></caption><graphic xmlns:xlink="http://www.w3.org/1999/xlink" xlink:href="zookeys-1087-019-g037.jpg" position="float" orientation="portrait" xlink:type="simple" id="oo_649351.jpg"><uri content-type="original_file" xlink:type="simple">https://binary.pensoft.net/fig/649351</uri></graphic></fig><fig id="F38" position="float" orientation="portrait"><object-id xmlns:xlink="http://www.w3.org/1999/xlink" content-type="doi" xlink:type="simple">10.3897/zookeys.1087.64382.figure80</object-id><object-id xmlns:xlink="http://www.w3.org/1999/xlink" content-type="arpha" xlink:type="simple">E7E4C025-EF52-5BBC-87B4-FD58955C2B4A</object-id><label>Figure 80.</label><caption><p>Collecting site of <italic><tp:taxon-name><tp:taxon-name-part taxon-name-part-type="genus" reg="Scythris">Scythris</tp:taxon-name-part><tp:taxon-name-part taxon-name-part-type="species" reg="lequetepequensis">lequetepequensis</tp:taxon-name-part></tp:taxon-name></italic> sp. nov. and <italic><tp:taxon-name><tp:taxon-name-part taxon-name-part-type="genus" reg="Scythris">S.</tp:taxon-name-part><tp:taxon-name-part taxon-name-part-type="species" reg="medullata">medullata</tp:taxon-name-part></tp:taxon-name></italic> Meyr.: Peru, Lequetepeque River shore (200 m), 1 Feb. 2019.</p></caption><graphic xmlns:xlink="http://www.w3.org/1999/xlink" xlink:href="zookeys-1087-019-g038.jpg" position="float" orientation="portrait" xlink:type="simple" id="oo_649352.jpg"><uri content-type="original_file" xlink:type="simple">https://binary.pensoft.net/fig/649352</uri></graphic></fig><fig id="F39" position="float" orientation="portrait"><object-id xmlns:xlink="http://www.w3.org/1999/xlink" content-type="doi" xlink:type="simple">10.3897/zookeys.1087.64382.figure81</object-id><object-id xmlns:xlink="http://www.w3.org/1999/xlink" content-type="arpha" xlink:type="simple">BFD28972-1A33-5DB4-953D-00A4FF2CC2BA</object-id><label>Figure 81.</label><caption><p>Neighbor-joining tree of 35 barcoded specimens generated from <abbrev xmlns:xlink="http://www.w3.org/1999/xlink" xlink:title="Barcode of Life Data System" id="ABBRID0EJTFK" xlink:type="simple">BOLD</abbrev> (Sujeevan and Hebert 2007, <ext-link xmlns:xlink="http://www.w3.org/1999/xlink" xlink:href="https://v4.boldsystems.org/" ext-link-type="uri" xlink:type="simple">https://v4.boldsystems.org/</ext-link> For each specimen, data are presented as shown at bottom of the tree. <abbrev xmlns:xlink="http://www.w3.org/1999/xlink" xlink:title="Barcode of Life Data System" id="ABBRID0ESTFK" xlink:type="simple">BOLD</abbrev> analysis parameters: taxon ID tree, Kimura 2-parameter model, <abbrev xmlns:xlink="http://www.w3.org/1999/xlink" xlink:title="Barcode of Life Data System" id="ABBRID0EWTFK" xlink:type="simple">BOLD</abbrev> aligner, contaminants excluded, records with stop codon excluded, records flagged as misidentifications or errors excluded, pairwise deletion, codon positions included: 1<sup>st</sup>, 2<sup>nd</sup>, 3<sup>rd</sup>.</p></caption><graphic xmlns:xlink="http://www.w3.org/1999/xlink" xlink:href="zookeys-1087-019-g039.jpg" position="float" orientation="portrait" xlink:type="simple" id="oo_649353.jpg"><uri content-type="original_file" xlink:type="simple">https://binary.pensoft.net/fig/649353</uri></graphic></fig></tp:treatment-sec><tp:treatment-sec sec-type="etymology" id="SECID0EFUFK"><title>Etymology.</title><p>Latinised adjective in the nominative singular. The name of the species refers to its geographical origin, the Andes Mountains.</p></tp:treatment-sec><tp:treatment-sec sec-type="distribution" id="SECID0EKUFK"><title>Distribution.</title><p>NW Argentina.</p></tp:treatment-sec><tp:treatment-sec sec-type="habitat" id="SECID0EPUFK"><title>Habitat.</title><p>The species was collected in a dry sandy river bed at medium altitude of the Andes Mts., surrounded by dry and xerothermic rocky slopes with low vegetation and sparse shrubs (Fig. <xref ref-type="fig" rid="F33">75</xref>).</p></tp:treatment-sec><tp:treatment-sec sec-type="Genetic data" id="SECID0EUUFK"><title>Genetic data.</title><p>BIN: <ext-link xmlns:xlink="http://www.w3.org/1999/xlink" xlink:type="simple" ext-link-type="uri" xlink:href="http://boldsystems.org/index.php/Public_BarcodeCluster?clusteruri=BOLD:ADZ5420">BOLD:ADZ5420</ext-link> (<italic>n</italic> = 3 from Argentina). Genetically slightly heterogenous, maximum variation 0.16%. Nearest neighbour: <italic><tp:taxon-name><tp:taxon-name-part taxon-name-part-type="genus" reg="Scythris">Scythris</tp:taxon-name-part><tp:taxon-name-part taxon-name-part-type="species" reg="mendozaensis">mendozaensis</tp:taxon-name-part></tp:taxon-name></italic> Nupponen sp. nov. from Argentina (<tp:taxon-name><tp:taxon-name-part taxon-name-part-type="family">Scythrididae</tp:taxon-name-part></tp:taxon-name>, BIN: <ext-link xmlns:xlink="http://www.w3.org/1999/xlink" xlink:type="simple" ext-link-type="uri" xlink:href="http://boldsystems.org/index.php/Public_BarcodeCluster?clusteruri=BOLD:ADZ5134">BOLD:ADZ5134</ext-link>, 5.78%).</p></tp:treatment-sec><tp:treatment-sec sec-type="remarks" id="SECID0EWVFK"><title>Remarks.</title><p><italic><tp:taxon-name><tp:taxon-name-part taxon-name-part-type="genus" reg="Scythris">Scythris</tp:taxon-name-part><tp:taxon-name-part taxon-name-part-type="species" reg="andensis">andensis</tp:taxon-name-part></tp:taxon-name></italic> and <italic><tp:taxon-name><tp:taxon-name-part taxon-name-part-type="genus" reg="Scythris">S.</tp:taxon-name-part><tp:taxon-name-part taxon-name-part-type="species" reg="mendozaensis">mendozaensis</tp:taxon-name-part></tp:taxon-name></italic> are morphologically similar. In <abbrev xmlns:xlink="http://www.w3.org/1999/xlink" xlink:title="mitochondrial cytochrome oxidase I" id="ABBRID0ESWFK" xlink:type="simple">COI</abbrev> maximum likelihood phylogeny these taxa associate next to taxa, which are classified in <italic><tp:taxon-name><tp:taxon-name-part taxon-name-part-type="genus" reg="Scythris">Scythris</tp:taxon-name-part></tp:taxon-name></italic> or without genus combination on <abbrev xmlns:xlink="http://www.w3.org/1999/xlink" xlink:title="Barcode of Life Data System" id="ABBRID0E4WFK" xlink:type="simple">BOLD</abbrev> (Suppl. material <xref ref-type="supplementary-material" rid="S2">2</xref>). Structurally these taxa are not easy to combine to any North American <tp:taxon-name><tp:taxon-name-part taxon-name-part-type="family">Scythrididae</tp:taxon-name-part></tp:taxon-name> genus (<xref ref-type="bibr" rid="B22">Landry 1991</xref>)). For these reasons we tentatively classify <italic><tp:taxon-name><tp:taxon-name-part taxon-name-part-type="genus" reg="Scythris"/><tp:taxon-name-part taxon-name-part-type="species" reg="andensis">andensis</tp:taxon-name-part></tp:taxon-name></italic> and <italic><tp:taxon-name><tp:taxon-name-part taxon-name-part-type="genus" reg="Scythris"/><tp:taxon-name-part taxon-name-part-type="species" reg="mendozaensis">mendozaensis</tp:taxon-name-part></tp:taxon-name></italic> in <italic><tp:taxon-name><tp:taxon-name-part taxon-name-part-type="genus" reg="Scythris">Scythris</tp:taxon-name-part></tp:taxon-name></italic> (incertae sedis), highlighting the need for more research.</p></tp:treatment-sec><tp:treatment-sec><!--Section generated to contain objects referenced in tp:taxon-treatment.--><supplementary-material xmlns:xlink="http://www.w3.org/1999/xlink" id="S2" position="float" orientation="portrait" xlink:type="simple"><object-id content-type="doi" xlink:type="simple">10.3897/zookeys.1087.64382.suppl2</object-id><object-id content-type="arpha" xlink:type="simple">0F85C9F6-00B0-510B-943C-6234EF24C700</object-id><label>Supplementary material 2</label><caption><p>Supplementary file 2</p></caption><statement content-type="dataType"><label>Data type</label><p>Phylogenetic hypothesis (pdf. file)</p></statement><statement content-type="notes"><label>Explanation note</label><p>Maximum likelihood phylogeny based on 728 <abbrev xlink:title="mitochondrial cytochrome oxidase I" id="ABBRID0EPJBM" xlink:type="simple">COI</abbrev> barcode sequences (including 3 outgroups). Parameters: minimum 500 bp per each sample, W-IQ-TREE (<xref ref-type="bibr" rid="B46">Trifinopoulos et al. 2016</xref>), ultrafast bootstrap (1000 replicates), GTR+F+I+G4 model. Data includes all public <abbrev xlink:title="mitochondrial cytochrome oxidase I" id="ABBRID0EXJBM" xlink:type="simple">COI</abbrev> samples available on <abbrev xlink:title="Barcode of Life Data System" id="ABBRID0E2JBM" xlink:type="simple">BOLD</abbrev> in September 2001 with taxon name ”<tp:taxon-name><tp:taxon-name-part taxon-name-part-type="family">Scythrididae</tp:taxon-name-part></tp:taxon-name>” from North, Central and South America. New <abbrev xlink:title="mitochondrial cytochrome oxidase I" id="ABBRID0EEKBM" xlink:type="simple">COI</abbrev> barcodes published in this paper are highlighted with red. Right margin includes tentative genus classification for the included samples.</p></statement><media xlink:href="zookeys-1087-019-s002.pdf" mimetype="application" mime-subtype="pdf" position="float" orientation="portrait" xlink:type="simple" id="oo_649355.pdf"><uri content-type="original_file" xlink:type="simple">https://binary.pensoft.net/file/649355</uri></media><permissions><license xlink:type="simple"><license-p>This dataset is made available under the Open Database License (http://opendatacommons.org/licenses/odbl/1.0/). The Open Database License (ODbL) is a license agreement intended to allow users to freely share, modify, and use this Dataset while maintaining this same freedom for others, provided that the original source and author(s) are credited.</license-p></license></permissions><attrib specific-use="authors">Kari Nupponen, Pasi Sihvonen</attrib></supplementary-material></tp:treatment-sec><ref-list><ref id="B12"><mixed-citation xmlns:xlink="http://www.w3.org/1999/xlink" xlink:type="simple"><person-group><name name-style="western"><surname>Hodges</surname><given-names>RW</given-names></name></person-group> (<year>1997</year>) <article-title>A new agonoxenine moth damaging <italic><tp:taxon-name><tp:taxon-name-part taxon-name-part-type="genus">Araucaria</tp:taxon-name-part><tp:taxon-name-part taxon-name-part-type="species">araucana</tp:taxon-name-part></tp:taxon-name></italic> needles in Western Argentina and notes on the Neotropical Agonoxenine fauna (<tp:taxon-name><tp:taxon-name-part taxon-name-part-type="order">Lepidoptera</tp:taxon-name-part></tp:taxon-name>: <tp:taxon-name><tp:taxon-name-part taxon-name-part-type="superfamily">Gelechioidea</tp:taxon-name-part></tp:taxon-name>: <tp:taxon-name><tp:taxon-name-part taxon-name-part-type="family">Elachistidae</tp:taxon-name-part></tp:taxon-name>).</article-title><source>Proceedings of the Entomological Society of Washington</source><volume>99</volume>(<issue>2</issue>): <fpage>267</fpage>–<lpage>278</lpage>. <ext-link xlink:href="https://www.biodiversitylibrary.org/page/16212934" ext-link-type="uri" xlink:type="simple">https://www.biodiversitylibrary.org/page/16212934</ext-link></mixed-citation></ref><ref id="B46"><mixed-citation xmlns:xlink="http://www.w3.org/1999/xlink" xlink:type="simple"><person-group><name name-style="western"><surname>Trifinopoulos</surname><given-names>J</given-names></name><name name-style="western"><surname>Nguyen</surname><given-names>L-T</given-names></name><name name-style="western"><surname>von Haeseler</surname><given-names>A</given-names></name><name name-style="western"><surname>Quang Minh</surname><given-names>B</given-names></name></person-group> (<year>2016</year>) W-IQ-TREE: a fast online phylogenetic tool for maximum likelihood analysis. Nucleic Acids Research 44: W232–W235. <ext-link xlink:href="10.1093/nar/gkw256" ext-link-type="doi" xlink:type="simple">https://doi.org/10.1093/nar/gkw256</ext-link></mixed-citation></ref><ref id="B22"><mixed-citation xmlns:xlink="http://www.w3.org/1999/xlink" xlink:type="simple"><person-group><name name-style="western"><surname>Landry</surname><given-names>JF</given-names></name></person-group> (<year>1991</year>) <article-title>Systematics of Nearctic <tp:taxon-name><tp:taxon-name-part taxon-name-part-type="family">Scythrididae</tp:taxon-name-part></tp:taxon-name> (<tp:taxon-name><tp:taxon-name-part taxon-name-part-type="order">Lepidoptera</tp:taxon-name-part></tp:taxon-name>: <tp:taxon-name><tp:taxon-name-part taxon-name-part-type="superfamily">Gelechioidea</tp:taxon-name-part></tp:taxon-name>): phylogeny and classification of supraspecific taxa, with a review of described species.</article-title><source>Memoirs of the Entomological Society of Canada</source><volume>160</volume>: <fpage>1</fpage>–<lpage>341</lpage>. <ext-link xlink:href="10.4039/entm123160fv" ext-link-type="doi" xlink:type="simple">https://doi.org/10.4039/entm123160fv</ext-link></mixed-citation></ref></ref-list></tp:taxon-treatment>
