# Supplementary material for: ﻿Revision of Neotropical Scythrididae moths and descriptions of 22 new species from Argentina, Chile, and Peru (Lepidoptera, Gelechioidea)
Source: Zookeys. 2022 Feb 22;1087:19–104. doi: 10.3897/zookeys.1087.64382 (PMC8888540; doi:10.3897/zookeys.1087.64382)
Supplement: XML Treatment for Scythris dividua [file zookeys.1087.64382-treatment33.xml]

<!DOCTYPE tp:taxon-treatment
  PUBLIC "-//TaxonX//DTD Taxonomic Treatment Publishing DTD v0 20100105//EN" "tax-treatment-NSO.dtd">
<tp:taxon-treatment xmlns:tp="http://www.plazi.org/taxpub"><tp:treatment-meta><kwd-group><label>Taxon classification</label><kwd>
                    <named-content content-type="kingdom">Animalia</named-content>
                  </kwd><kwd>
                    <named-content content-type="order">Lepidoptera</named-content>
                  </kwd><kwd>
                    <named-content content-type="family">Scythrididae</named-content>
                  </kwd></kwd-group><mixed-citation publication-type="journal"><person-group><name><surname>Nupponen1</surname><given-names>Kari</given-names></name><name><surname>Sihvonen</surname><given-names>Pasi</given-names></name></person-group><article-title>﻿Revision of Neotropical <tp:taxon-name><tp:taxon-name-part taxon-name-part-type="family">Scythrididae</tp:taxon-name-part></tp:taxon-name> moths and descriptions of 22 new species from Argentina, Chile, and Peru (<tp:taxon-name><tp:taxon-name-part taxon-name-part-type="order">Lepidoptera</tp:taxon-name-part></tp:taxon-name>, <tp:taxon-name><tp:taxon-name-part taxon-name-part-type="superfamily">Gelechioidea</tp:taxon-name-part></tp:taxon-name>)</article-title><source>Zookeys</source><day>22</day><month>02</month><year>2022</year><volume>1087</volume><fpage>19</fpage><lpage>104</lpage><pub-id pub-id-type="doi">10.3897/zookeys.1087.64382</pub-id></mixed-citation></tp:treatment-meta><tp:nomenclature><label>﻿</label><tp:taxon-name>
                  <object-id xmlns:xlink="http://www.w3.org/1999/xlink" content-type="arpha" xlink:type="simple">5E08D8D6-BAAC-5797-A211-79205AB58B51</object-id>
                  <tp:taxon-name-part taxon-name-part-type="genus" reg="Scythris">Scythris</tp:taxon-name-part>
                  <tp:taxon-name-part taxon-name-part-type="species" reg="dividua">dividua</tp:taxon-name-part>
                </tp:taxon-name><tp:taxon-authority>(Meyrick, 1916), genus combination</tp:taxon-authority><tp:taxon-status xmlns:xlink="http://www.w3.org/1999/xlink" xlink:type="simple">incertae sedis</tp:taxon-status><xref ref-type="fig" rid="F6">Figs 32</xref><xref ref-type="fig" rid="F19">, 60</xref><tp:nomenclature-citation-list><tp:nomenclature-citation><tp:taxon-name>
                      <tp:taxon-name-part taxon-name-part-type="genus" reg="Scythris">Scythris</tp:taxon-name-part>
                      <tp:taxon-name-part taxon-name-part-type="species" reg="dividua">dividua</tp:taxon-name-part>
                    </tp:taxon-name><comment>Meyrick, 1916. Exotic Microlepidoptera, vol. 2 (part 1): 12.</comment></tp:nomenclature-citation></tp:nomenclature-citation-list></tp:nomenclature><tp:treatment-sec sec-type="material" id="SECID0EBKGK"><title>Material examined.</title><p><bold><italic>Lectotype</italic>.</bold> Peru • ♂: Oroya; [<named-content xmlns:xlink="http://www.w3.org/1999/xlink" content-type="dwc:verbatimCoordinates" xlink:type="simple"><named-content content-type="geo-json" specific-use="{&#34;type&#34;:&#34;Point&#34;,&#34;coordinates&#34;:[-75.883333,-11.516667]}" id="NCID0EPKGK" xlink:type="simple">11°31'S, 75°53'W</named-content></named-content>]; 12200 feet a.s.l.; 7.14.; Parish leg.; [genitalia slide] <abbrev xmlns:xlink="http://www.w3.org/1999/xlink" xlink:title="John Frederick Gates Clarke" id="ABBRID0EUKGK" xlink:type="simple">JFGC</abbrev> No. 8054; <named-content xmlns:xlink="http://www.w3.org/1999/xlink" content-type="dwc:institutional_code" xlink:type="simple">NHMUK</named-content> ID 010922357; <named-content xmlns:xlink="http://www.w3.org/1999/xlink" content-type="dwc:institutional_code" xlink:type="simple">NHMUK</named-content> slide ID 010316666; coll. <named-content xmlns:xlink="http://www.w3.org/1999/xlink" content-type="dwc:institutional_code" xlink:type="simple">NHMUK</named-content>.</p><p><bold><italic>Paralectotypes</italic>.</bold> Peru • 11 exx.; same data as for lectotype; coll. <named-content xmlns:xlink="http://www.w3.org/1999/xlink" content-type="dwc:institutional_code" xlink:type="simple">NHMUK</named-content>.</p></tp:treatment-sec><tp:treatment-sec sec-type="diagnosis" id="SECID0ETLGK"><title>Diagnosis.</title><p><italic><tp:taxon-name><tp:taxon-name-part taxon-name-part-type="genus" reg="Scythris">Scythris</tp:taxon-name-part><tp:taxon-name-part taxon-name-part-type="species" reg="dividua">dividua</tp:taxon-name-part></tp:taxon-name></italic>, <italic><tp:taxon-name><tp:taxon-name-part taxon-name-part-type="genus" reg="Scythris">S.</tp:taxon-name-part><tp:taxon-name-part taxon-name-part-type="species" reg="medullata">medullata</tp:taxon-name-part></tp:taxon-name></italic>, and <italic><tp:taxon-name><tp:taxon-name-part taxon-name-part-type="genus" reg="Scythris">S.</tp:taxon-name-part><tp:taxon-name-part taxon-name-part-type="species" reg="notorrhoa">notorrhoa</tp:taxon-name-part></tp:taxon-name></italic> are similar externally. Reliable determination can be achieved by genitalia examination (DNA barcodes not available for all these three taxa yet). Uncus pentagonal, heavily sclerotised in <italic><tp:taxon-name><tp:taxon-name-part taxon-name-part-type="genus" reg="Scythris"/><tp:taxon-name-part taxon-name-part-type="species" reg="dividua">dividua</tp:taxon-name-part></tp:taxon-name></italic>; rectangular, small, less sclerotised in <italic><tp:taxon-name><tp:taxon-name-part taxon-name-part-type="genus" reg="Scythris"/><tp:taxon-name-part taxon-name-part-type="species" reg="medullata">medullata</tp:taxon-name-part></tp:taxon-name></italic>; oval and heavily sclerotised in <italic><tp:taxon-name><tp:taxon-name-part taxon-name-part-type="genus" reg="Scythris"/><tp:taxon-name-part taxon-name-part-type="species" reg="notorrhoa">notorrhoa</tp:taxon-name-part></tp:taxon-name></italic>. Valvae narrow basally, inner margin without sclerotisations in <italic><tp:taxon-name><tp:taxon-name-part taxon-name-part-type="genus" reg="Scythris"/><tp:taxon-name-part taxon-name-part-type="species" reg="dividua">dividua</tp:taxon-name-part></tp:taxon-name></italic>; broad basally, inner margin with minute sclerotisation in <italic><tp:taxon-name><tp:taxon-name-part taxon-name-part-type="genus" reg="Scythris"/><tp:taxon-name-part taxon-name-part-type="species" reg="medullata">medullata</tp:taxon-name-part></tp:taxon-name></italic>; asymmetrical, inner margin with large sclerotisations in <italic><tp:taxon-name><tp:taxon-name-part taxon-name-part-type="genus" reg="Scythris"/><tp:taxon-name-part taxon-name-part-type="species" reg="notorrhoa">notorrhoa</tp:taxon-name-part></tp:taxon-name></italic>. Segment VIII distinct in each three species, see illustrations.</p></tp:treatment-sec><tp:treatment-sec sec-type="description" id="SECID0EWOGK"><title>Description.</title><p>The original description is quoted: “Wingspan 12­–15 mm ♂, ♀. Head, palpi and thorax dark bronzy-grey, somewhat sprinkled with whitish. Antennal ciliations of ♂ 1. Abdomen dark grey, in ♂ sprinkled with whitish beneath, in ♀ suffused with ochreous-whitish beneath and towards apex above. Forewings lanceolate; dark bronzy-grey, irregularly strewn with whitish scales, especially posteriorly; a cloudy white median streak from base to near termen, and a slenderer one close beneath it to beyond middle; an undefined subdorsal streak of obscure whitish irroration from base to tornus: cilia grey, mixed with white towards base. Hindwings 0.75, 4 and 5 separate; dark grey, thinly scaled anteriorly; cilia grey.”</p><p><bold><italic>Male genitalia</italic>.</bold> Uncus pentagonal, heavily sclerotised plate. Tegumen trapezoid hood; anteriorly attached to broad transverse sclerotisation having anteriorly a rectangular extension with heavily sclerotised blunt tip. Phallus short and thick, basally more sclerotised (homology interpretation tentative, this structure could also be gnathos base). Valva short, basal rather narrow, distally broad and round. Saccus labiate, longer than valva. Sternum VIII large asymmetrical plate; basal portion rectangular with anterior apodemes, arched sclerotisation medially; posteriorly two large bifurcate processes, outer lobes distally asymmetrically extended, inner lobes with three stout apical spikes. Tergum VIII H-shaped; posterior shanks bent inwards, apices with five stout spiniform setae and bunch of thick setae; tip of anterior shanks foot-shaped.</p><p><bold><italic>Female genitalia</italic>.</bold> Not dissected.</p></tp:treatment-sec><tp:treatment-sec sec-type="distribution" id="SECID0EJPGK"><title>Distribution.</title><p>Peru.</p></tp:treatment-sec><tp:treatment-sec><!--Section generated to contain objects referenced in tp:taxon-treatment.--><fig id="F6" position="float" orientation="portrait"><object-id xmlns:xlink="http://www.w3.org/1999/xlink" content-type="doi" xlink:type="simple">10.3897/zookeys.1087.64382.figures30-34</object-id><object-id xmlns:xlink="http://www.w3.org/1999/xlink" content-type="arpha" xlink:type="simple">E8981963-25A2-5A74-80C8-6478D92C47D8</object-id><label>Figures 30–34.</label><caption><p><tp:taxon-name><tp:taxon-name-part taxon-name-part-type="family">Scythrididae</tp:taxon-name-part></tp:taxon-name> adults, genus <italic><tp:taxon-name><tp:taxon-name-part taxon-name-part-type="genus" reg="Scythris">Scythris</tp:taxon-name-part></tp:taxon-name></italic><bold>30</bold><italic><tp:taxon-name><tp:taxon-name-part taxon-name-part-type="genus" reg="Scythris">S.</tp:taxon-name-part><tp:taxon-name-part taxon-name-part-type="species" reg="andensis">andensis</tp:taxon-name-part></tp:taxon-name></italic> Nupponen sp. nov., genus combination incertae sedis, male, holotype <bold>31</bold><italic><tp:taxon-name><tp:taxon-name-part taxon-name-part-type="genus" reg="Scythris">S.</tp:taxon-name-part><tp:taxon-name-part taxon-name-part-type="species" reg="mendozaensis">mendozaensis</tp:taxon-name-part></tp:taxon-name></italic> Nupponen sp. nov., genus combination incertae sedis, female, holotype <bold>32</bold><italic><tp:taxon-name><tp:taxon-name-part taxon-name-part-type="genus" reg="Scythris">S.</tp:taxon-name-part><tp:taxon-name-part taxon-name-part-type="species" reg="dividua">dividua</tp:taxon-name-part></tp:taxon-name></italic> Meyrick, 1916, genus combination incertae sedis, male, lectotype <bold>33A</bold><italic><tp:taxon-name><tp:taxon-name-part taxon-name-part-type="genus" reg="Scythris">S.</tp:taxon-name-part><tp:taxon-name-part taxon-name-part-type="species" reg="medullata">medullata</tp:taxon-name-part></tp:taxon-name></italic> Meyrick, genus combination incertae sedis, 1916, male, lectotype <bold>33B</bold><italic><tp:taxon-name><tp:taxon-name-part taxon-name-part-type="genus" reg="Scythris">S.</tp:taxon-name-part><tp:taxon-name-part taxon-name-part-type="species" reg="medullata">medullata</tp:taxon-name-part></tp:taxon-name></italic> Meyrick, 1916, genus combination incertae sedis, male <bold>34</bold><italic><tp:taxon-name><tp:taxon-name-part taxon-name-part-type="genus" reg="Scythris">S.</tp:taxon-name-part><tp:taxon-name-part taxon-name-part-type="species" reg="notorrhoa">notorrhoa</tp:taxon-name-part></tp:taxon-name></italic> Meyrick, 1921, genus combination incertae sedis, male, lectotype.</p></caption><graphic xmlns:xlink="http://www.w3.org/1999/xlink" xlink:href="zookeys-1087-019-g006.jpg" position="float" orientation="portrait" xlink:type="simple" id="oo_649320.jpg"><uri content-type="original_file" xlink:type="simple">https://binary.pensoft.net/fig/649320</uri></graphic></fig><fig id="F19" position="float" orientation="portrait"><object-id xmlns:xlink="http://www.w3.org/1999/xlink" content-type="doi" xlink:type="simple">10.3897/zookeys.1087.64382.figures59-60</object-id><object-id xmlns:xlink="http://www.w3.org/1999/xlink" content-type="arpha" xlink:type="simple">C01FE57A-AA7F-5C6F-9D12-4085D5581EA0</object-id><label>Figures 59–60.</label><caption><p>Male genitalia of <italic><tp:taxon-name><tp:taxon-name-part taxon-name-part-type="genus" reg="Scythris">Scythris</tp:taxon-name-part></tp:taxon-name></italic><bold>59</bold><italic><tp:taxon-name><tp:taxon-name-part taxon-name-part-type="genus" reg="Scythris">S.</tp:taxon-name-part><tp:taxon-name-part taxon-name-part-type="species" reg="andensis">andensis</tp:taxon-name-part></tp:taxon-name></italic> Nupponen sp. nov., genus combination incertae sedis, holotype, slide 2/15 Dec. 2019 KN (genitalia shown in lateral view) <bold>60</bold><italic><tp:taxon-name><tp:taxon-name-part taxon-name-part-type="genus" reg="Scythris">S.</tp:taxon-name-part><tp:taxon-name-part taxon-name-part-type="species" reg="dividua">dividua</tp:taxon-name-part></tp:taxon-name></italic> Meyrick, 1916, genus combination incertae sedis, lectotype, slide <abbrev xmlns:xlink="http://www.w3.org/1999/xlink" xlink:title="John Frederick Gates Clarke" id="ABBRID0EZ5EK" xlink:type="simple">JFGC</abbrev> No. 8054.</p></caption><graphic xmlns:xlink="http://www.w3.org/1999/xlink" xlink:href="zookeys-1087-019-g019.jpg" position="float" orientation="portrait" xlink:type="simple" id="oo_649333.jpg"><uri content-type="original_file" xlink:type="simple">https://binary.pensoft.net/fig/649333</uri></graphic></fig></tp:treatment-sec></tp:taxon-treatment>
