# Supplementary material for: ﻿Revision of Neotropical Scythrididae moths and descriptions of 22 new species from Argentina, Chile, and Peru (Lepidoptera, Gelechioidea)
Source: Zookeys. 2022 Feb 22;1087:19–104. doi: 10.3897/zookeys.1087.64382 (PMC8888540; doi:10.3897/zookeys.1087.64382)
Supplement: XML Treatment for Scythris medullata [file zookeys.1087.64382-treatment34.xml]

<!DOCTYPE tp:taxon-treatment
  PUBLIC "-//TaxonX//DTD Taxonomic Treatment Publishing DTD v0 20100105//EN" "tax-treatment-NSO.dtd">
<tp:taxon-treatment xmlns:tp="http://www.plazi.org/taxpub"><tp:treatment-meta><kwd-group><label>Taxon classification</label><kwd>
                    <named-content content-type="kingdom">Animalia</named-content>
                  </kwd><kwd>
                    <named-content content-type="order">Lepidoptera</named-content>
                  </kwd><kwd>
                    <named-content content-type="family">Scythrididae</named-content>
                  </kwd></kwd-group><mixed-citation publication-type="journal"><person-group><name><surname>Nupponen1</surname><given-names>Kari</given-names></name><name><surname>Sihvonen</surname><given-names>Pasi</given-names></name></person-group><article-title>﻿Revision of Neotropical <tp:taxon-name><tp:taxon-name-part taxon-name-part-type="family">Scythrididae</tp:taxon-name-part></tp:taxon-name> moths and descriptions of 22 new species from Argentina, Chile, and Peru (<tp:taxon-name><tp:taxon-name-part taxon-name-part-type="order">Lepidoptera</tp:taxon-name-part></tp:taxon-name>, <tp:taxon-name><tp:taxon-name-part taxon-name-part-type="superfamily">Gelechioidea</tp:taxon-name-part></tp:taxon-name>)</article-title><source>Zookeys</source><day>22</day><month>02</month><year>2022</year><volume>1087</volume><fpage>19</fpage><lpage>104</lpage><pub-id pub-id-type="doi">10.3897/zookeys.1087.64382</pub-id></mixed-citation></tp:treatment-meta><tp:nomenclature><label>﻿</label><tp:taxon-name>
                  <object-id xmlns:xlink="http://www.w3.org/1999/xlink" content-type="arpha" xlink:type="simple">2C1FB03D-9EB6-5073-B04E-50C6E0BC1788</object-id>
                  <tp:taxon-name-part taxon-name-part-type="genus" reg="Scythris">Scythris</tp:taxon-name-part>
                  <tp:taxon-name-part taxon-name-part-type="species" reg="medullata">medullata</tp:taxon-name-part>
                </tp:taxon-name><tp:taxon-authority>(Meyrick, 1916), genus combination</tp:taxon-authority><tp:taxon-status xmlns:xlink="http://www.w3.org/1999/xlink" xlink:type="simple">incertae sedis</tp:taxon-status><xref ref-type="fig" rid="F6">Figs 33</xref><xref ref-type="fig" rid="F20">, 61</xref><xref ref-type="fig" rid="F31">, 73</xref><tp:nomenclature-citation-list><tp:nomenclature-citation><tp:taxon-name>
                      <tp:taxon-name-part taxon-name-part-type="genus" reg="Scythris">Scythris</tp:taxon-name-part>
                      <tp:taxon-name-part taxon-name-part-type="species" reg="medullata">medullata</tp:taxon-name-part>
                    </tp:taxon-name><comment>Meyrick, 1916. Exotic Microlepidoptera, vol. 2 (part 1): 13.</comment></tp:nomenclature-citation></tp:nomenclature-citation-list></tp:nomenclature><tp:treatment-sec sec-type="material" id="SECID0EBRGK"><title>Material examined.</title><p><bold><italic>Lectotype</italic>.</bold> Peru • ♂; Lima; 500 feet a.s.l.; 8–14.; Parish leg.; [genitalia slide] <abbrev xmlns:xlink="http://www.w3.org/1999/xlink" xlink:title="John Frederick Gates Clarke" id="ABBRID0EMRGK" xlink:type="simple">JFGC</abbrev> No. 8055; <named-content xmlns:xlink="http://www.w3.org/1999/xlink" content-type="dwc:institutional_code" xlink:type="simple">NHMUK</named-content> ID 010922362; <named-content xmlns:xlink="http://www.w3.org/1999/xlink" content-type="dwc:institutional_code" xlink:type="simple">NHMUK</named-content> slide ID 010316667; coll. <named-content xmlns:xlink="http://www.w3.org/1999/xlink" content-type="dwc:institutional_code" xlink:type="simple">NHMUK</named-content>.</p><p><bold><italic>Paralectotypes</italic>.</bold> Colombia, Equador, Peru • <xref ref-type="bibr" rid="B25">Meyrick (1916)</xref> described the species based on 80 specimens, but only 13 remain the <named-content xmlns:xlink="http://www.w3.org/1999/xlink" content-type="dwc:institutional_code" xlink:type="simple">NHMUK</named-content>/Meyrick collection, also reported by <xref ref-type="bibr" rid="B8">Clarke (1965)</xref>.</p></tp:treatment-sec><tp:treatment-sec sec-type="material" id="SECID0ETSGK"><title>Other material.</title><p>Peru • 1 ♂, 3 ♀; prov. La Libertad, Lequetepeque River, near El Huabal village; <named-content xmlns:xlink="http://www.w3.org/1999/xlink" content-type="dwc:verbatimCoordinates" xlink:type="simple"><named-content content-type="geo-json" specific-use="{&#34;type&#34;:&#34;Point&#34;,&#34;coordinates&#34;:[-79.303333,-7.281667]}" id="NCID0E3SGK" xlink:type="simple">7°16.9'S, 79°18.2'W</named-content></named-content>; 200 m a.s.l.; 1 Feb. 2019; K. Nupponen &amp; R. Haverinen leg.; [<abbrev xmlns:xlink="http://www.w3.org/1999/xlink" xlink:title="Barcode of Life Data System" id="ABBRID0EBTGK" xlink:type="simple">BOLD</abbrev> sample IDs] KN01079, KN01080, KN01081, KN01084; [genitalia slide] K. Nupponen prep. no. 2/17 Dec. 2019 ♀; coll. <abbrev xmlns:xlink="http://www.w3.org/1999/xlink" xlink:title="research collection of Kari and Timo Nupponen, Espoo, Finland" id="ABBRID0EFTGK" xlink:type="simple">NUPP</abbrev>. • 1 ♂, 1 ♀; prov. Cajamarca, Lequetepeque River, near Chilete village; <named-content xmlns:xlink="http://www.w3.org/1999/xlink" content-type="dwc:verbatimCoordinates" xlink:type="simple"><named-content content-type="geo-json" specific-use="{&#34;type&#34;:&#34;Point&#34;,&#34;coordinates&#34;:[-78.755000,-7.216667]}" id="NCID0EMTGK" xlink:type="simple">7°13.0'S, 78°45.3'W</named-content></named-content>; 980 m a.s.l.; 4 Feb. 2019; K. Nupponen &amp; R. Haverinen leg.; [<abbrev xmlns:xlink="http://www.w3.org/1999/xlink" xlink:title="Barcode of Life Data System" id="ABBRID0ERTGK" xlink:type="simple">BOLD</abbrev> sample IDs] KN01082, KN01083; [genitalia preparations] 2 in glycerol; coll. <abbrev xmlns:xlink="http://www.w3.org/1999/xlink" xlink:title="research collection of Kari and Timo Nupponen, Espoo, Finland" id="ABBRID0EVTGK" xlink:type="simple">NUPP</abbrev>. • 1 ♂; prov. Ancash, Fortaleza River, Raquia village 13 km SW; <named-content xmlns:xlink="http://www.w3.org/1999/xlink" content-type="dwc:verbatimCoordinates" xlink:type="simple"><named-content content-type="geo-json" specific-use="{&#34;type&#34;:&#34;Point&#34;,&#34;coordinates&#34;:[-77.560000,-10.218333]}" id="NCID0E3TGK" xlink:type="simple">10°13.1'S, 77°33.6'W</named-content></named-content>; 1180 m a.s.l.; 31 Jan. 2019; K. Nupponen &amp; R. Haverinen leg.; [<abbrev xmlns:xlink="http://www.w3.org/1999/xlink" xlink:title="Barcode of Life Data System" id="ABBRID0EBUGK" xlink:type="simple">BOLD</abbrev> sample ID] KN01085; [genitalia slide] K. Nupponen prep. no. 3/17 Dec.2019; coll. <abbrev xmlns:xlink="http://www.w3.org/1999/xlink" xlink:title="research collection of Kari and Timo Nupponen, Espoo, Finland" id="ABBRID0EFUGK" xlink:type="simple">NUPP</abbrev>. Argentina • 1 ♂; prov. Salta, Rio San Francisco, by Algarrobal village; <named-content xmlns:xlink="http://www.w3.org/1999/xlink" content-type="dwc:verbatimCoordinates" xlink:type="simple"><named-content content-type="geo-json" specific-use="{&#34;type&#34;:&#34;Point&#34;,&#34;coordinates&#34;:[-64.908333,-24.633333]}" id="NCID0EMUGK" xlink:type="simple">24°38.0'S, 64°54.5'W</named-content></named-content>; 620 m a.s.l.; 16 Sep. 2017; K. Nupponen &amp; R. Haverinen leg.; [<abbrev xmlns:xlink="http://www.w3.org/1999/xlink" xlink:title="Barcode of Life Data System" id="ABBRID0ERUGK" xlink:type="simple">BOLD</abbrev> sample ID] KN01039; [genitalia slide] K. Nupponen prep. no. 2/13 Dec. 2019; coll. <abbrev xmlns:xlink="http://www.w3.org/1999/xlink" xlink:title="research collection of Kari and Timo Nupponen, Espoo, Finland" id="ABBRID0EVUGK" xlink:type="simple">NUPP</abbrev>.</p></tp:treatment-sec><tp:treatment-sec sec-type="diagnosis" id="SECID0EZUGK"><title>Diagnosis.</title><p><italic><tp:taxon-name><tp:taxon-name-part taxon-name-part-type="genus" reg="Scythris">Scythris</tp:taxon-name-part><tp:taxon-name-part taxon-name-part-type="species" reg="dividua">dividua</tp:taxon-name-part></tp:taxon-name></italic>, <italic><tp:taxon-name><tp:taxon-name-part taxon-name-part-type="genus" reg="Scythris">S.</tp:taxon-name-part><tp:taxon-name-part taxon-name-part-type="species" reg="medullata">medullata</tp:taxon-name-part></tp:taxon-name></italic>, and <italic><tp:taxon-name><tp:taxon-name-part taxon-name-part-type="genus" reg="Scythris">S.</tp:taxon-name-part><tp:taxon-name-part taxon-name-part-type="species" reg="notorrhoa">notorrhoa</tp:taxon-name-part></tp:taxon-name></italic> are similar externally. Reliable determination can be achieved by genitalia examination (DNA barcodes not available for all these three taxa yet). Uncus pentagonal, heavily sclerotised in <italic><tp:taxon-name><tp:taxon-name-part taxon-name-part-type="genus" reg="Scythris"/><tp:taxon-name-part taxon-name-part-type="species" reg="dividua">dividua</tp:taxon-name-part></tp:taxon-name></italic>; rectangular, small, less sclerotised in <italic><tp:taxon-name><tp:taxon-name-part taxon-name-part-type="genus" reg="Scythris"/><tp:taxon-name-part taxon-name-part-type="species" reg="medullata">medullata</tp:taxon-name-part></tp:taxon-name></italic>; oval and heavily sclerotised in <italic><tp:taxon-name><tp:taxon-name-part taxon-name-part-type="genus" reg="Scythris"/><tp:taxon-name-part taxon-name-part-type="species" reg="notorrhoa">notorrhoa</tp:taxon-name-part></tp:taxon-name></italic>. Valvae narrow basally, inner margin without sclerotisations in <italic><tp:taxon-name><tp:taxon-name-part taxon-name-part-type="genus" reg="Scythris"/><tp:taxon-name-part taxon-name-part-type="species" reg="dividua">dividua</tp:taxon-name-part></tp:taxon-name></italic>; broad basally, inner margin with minute sclerotisation in <italic><tp:taxon-name><tp:taxon-name-part taxon-name-part-type="genus" reg="Scythris"/><tp:taxon-name-part taxon-name-part-type="species" reg="medullata">medullata</tp:taxon-name-part></tp:taxon-name></italic>; asymmetrical, inner margin with large sclerotisations in <italic><tp:taxon-name><tp:taxon-name-part taxon-name-part-type="genus" reg="Scythris"/><tp:taxon-name-part taxon-name-part-type="species" reg="notorrhoa">notorrhoa</tp:taxon-name-part></tp:taxon-name></italic>. Segment VIII distinct in each three species, see illustrations.</p></tp:treatment-sec><tp:treatment-sec sec-type="description" id="SECID0E3XGK"><title>Description.</title><p>The original description is quoted: “Wingspan 11–12 mm ♂, ♀. Head, palpi and thorax dark violet-bronzy-grey, somewhat touched with whitish. Antennal ciliations of ♂ 0.75. Abdomen dark grey, suffused with ochreous-white beneath with both sexes. Forewings lanceolate; dark violet-bronzy-grey, either irregularly sprinkled with whitish except towards base, or with two closely adjacent whitish longitudinal streaks from base, upper median; reaching to about 0.75, lower reaching to beyond middle, and with every transitional variation between these two forms, the streaks and irroration varying in development but always one or the other present; plical and second discal stigmata more or less perceptible as obscure spots of dark fuscous suffusion, and sometimes one or two other similar spots in disc: cilia fuscous, variably mixed with whitish towards base. Hindwings 0.66, 4 and 5 separate; dark fuscous, thinly scaled anteriorly; cilia dark grey.”</p><p><bold><italic>Male genitalia</italic>.</bold> Uncus rectangular, small. Gnathos base narrow belt; distal arm robust, rectangular with sclerotised tip. Tegumen hood-shaped. Phallus as long as gnathos, slim and shallowly bent, posterior quarter tapered, tip pointed. Valvae short, asymmetrical, broad, as long as gnathos; left valva slightly narrower, inner margin with minute sclerotisation, ventral margin with small sclerotised extension; right valva with semi-circular and heavily sclerotised extension at ventral margin, apical margin dentate. Sternum VIII large asymmetrical plate; basal portion rectangular with anterior apodemes, V-shaped reinforcement at middle; posterior part with two large extensions, left rectangular with horn-shaped lateral extension, right rectangular with rounded corners and posteriorly with seven long pegs. Tergum VIII small asymmetrical plate with bunch of long bristles.</p><p><bold><italic>Female genitalia</italic>.</bold> Sterigma funnel-shaped, broad and rather short. Ostium round. Sternum VII trapezoid, medioposteriorly cleft, anterior margin chitinised. Apophyses anteriores short, one quarter length of apophyses posteriores.</p></tp:treatment-sec><tp:treatment-sec sec-type="distribution" id="SECID0EPYGK"><title>Distribution.</title><p>Argentina, Colombia, Ecuador, Peru.</p></tp:treatment-sec><tp:treatment-sec sec-type="habitat" id="SECID0EUYGK"><title>Habitat.</title><p>The moth inhabits moist riverside meadows (Fig. <xref ref-type="fig" rid="F38">80</xref>).</p></tp:treatment-sec><tp:treatment-sec sec-type="Genetic data" id="SECID0EZYGK"><title>Genetic data.</title><p>BIN: <ext-link xmlns:xlink="http://www.w3.org/1999/xlink" xlink:type="simple" ext-link-type="uri" xlink:href="http://boldsystems.org/index.php/Public_BarcodeCluster?clusteruri=BOLD:ADZ5133">BOLD:ADZ5133</ext-link> (<italic>n</italic> = 6 from Costa Rica and Peru). Genetically slightly heterogenous, maximum variation 0.49%. Nearest neighbor: North American <italic><tp:taxon-name><tp:taxon-name-part taxon-name-part-type="genus" reg="Neoscythris">Neoscythris</tp:taxon-name-part></tp:taxon-name></italic> sp. (<tp:taxon-name><tp:taxon-name-part taxon-name-part-type="family">Scythrididae</tp:taxon-name-part></tp:taxon-name>, BIN: <ext-link xmlns:xlink="http://www.w3.org/1999/xlink" xlink:type="simple" ext-link-type="uri" xlink:href="http://boldsystems.org/index.php/Public_BarcodeCluster?clusteruri=BOLD:ABA1135">BOLD:ABA1135</ext-link>, 0.29%).</p></tp:treatment-sec><tp:treatment-sec sec-type="remarks" id="SECID0EXZGK"><title>Remarks.</title><p>New to Argentina. Originally the type series comprise 80 specimens, but only 13 exx. remain in the Meyrick collection (Colombia, Cali, 500 feet; Caldas 4400 feet; La Crumbre 6600 feet, in May. Ecuador, Huigra 4500 feet, in June; Peru, Lima 500 feet, in June; Chosica 2800 feet, in July and August (Parish). In the original description <italic><tp:taxon-name><tp:taxon-name-part taxon-name-part-type="genus" reg="Scythris">S.</tp:taxon-name-part><tp:taxon-name-part taxon-name-part-type="species" reg="medullata">medullata</tp:taxon-name-part></tp:taxon-name></italic> is mentioned as an externally very variable species, and the variation being to some extent localised, the specimens from one locality being mostly externally similar.</p></tp:treatment-sec><tp:treatment-sec><!--Section generated to contain objects referenced in tp:taxon-treatment.--><fig id="F6" position="float" orientation="portrait"><object-id xmlns:xlink="http://www.w3.org/1999/xlink" content-type="doi" xlink:type="simple">10.3897/zookeys.1087.64382.figures30-34</object-id><object-id xmlns:xlink="http://www.w3.org/1999/xlink" content-type="arpha" xlink:type="simple">E8981963-25A2-5A74-80C8-6478D92C47D8</object-id><label>Figures 30–34.</label><caption><p><tp:taxon-name><tp:taxon-name-part taxon-name-part-type="family">Scythrididae</tp:taxon-name-part></tp:taxon-name> adults, genus <italic><tp:taxon-name><tp:taxon-name-part taxon-name-part-type="genus" reg="Scythris">Scythris</tp:taxon-name-part></tp:taxon-name></italic><bold>30</bold><italic><tp:taxon-name><tp:taxon-name-part taxon-name-part-type="genus" reg="Scythris">S.</tp:taxon-name-part><tp:taxon-name-part taxon-name-part-type="species" reg="andensis">andensis</tp:taxon-name-part></tp:taxon-name></italic> Nupponen sp. nov., genus combination incertae sedis, male, holotype <bold>31</bold><italic><tp:taxon-name><tp:taxon-name-part taxon-name-part-type="genus" reg="Scythris">S.</tp:taxon-name-part><tp:taxon-name-part taxon-name-part-type="species" reg="mendozaensis">mendozaensis</tp:taxon-name-part></tp:taxon-name></italic> Nupponen sp. nov., genus combination incertae sedis, female, holotype <bold>32</bold><italic><tp:taxon-name><tp:taxon-name-part taxon-name-part-type="genus" reg="Scythris">S.</tp:taxon-name-part><tp:taxon-name-part taxon-name-part-type="species" reg="dividua">dividua</tp:taxon-name-part></tp:taxon-name></italic> Meyrick, 1916, genus combination incertae sedis, male, lectotype <bold>33A</bold><italic><tp:taxon-name><tp:taxon-name-part taxon-name-part-type="genus" reg="Scythris">S.</tp:taxon-name-part><tp:taxon-name-part taxon-name-part-type="species" reg="medullata">medullata</tp:taxon-name-part></tp:taxon-name></italic> Meyrick, genus combination incertae sedis, 1916, male, lectotype <bold>33B</bold><italic><tp:taxon-name><tp:taxon-name-part taxon-name-part-type="genus" reg="Scythris">S.</tp:taxon-name-part><tp:taxon-name-part taxon-name-part-type="species" reg="medullata">medullata</tp:taxon-name-part></tp:taxon-name></italic> Meyrick, 1916, genus combination incertae sedis, male <bold>34</bold><italic><tp:taxon-name><tp:taxon-name-part taxon-name-part-type="genus" reg="Scythris">S.</tp:taxon-name-part><tp:taxon-name-part taxon-name-part-type="species" reg="notorrhoa">notorrhoa</tp:taxon-name-part></tp:taxon-name></italic> Meyrick, 1921, genus combination incertae sedis, male, lectotype.</p></caption><graphic xmlns:xlink="http://www.w3.org/1999/xlink" xlink:href="zookeys-1087-019-g006.jpg" position="float" orientation="portrait" xlink:type="simple" id="oo_649320.jpg"><uri content-type="original_file" xlink:type="simple">https://binary.pensoft.net/fig/649320</uri></graphic></fig><fig id="F20" position="float" orientation="portrait"><object-id xmlns:xlink="http://www.w3.org/1999/xlink" content-type="doi" xlink:type="simple">10.3897/zookeys.1087.64382.figures61-62</object-id><object-id xmlns:xlink="http://www.w3.org/1999/xlink" content-type="arpha" xlink:type="simple">A072D062-C1F8-5370-81F7-2B91A67664C7</object-id><label>Figures 61–62.</label><caption><p>Male genitalia of <italic><tp:taxon-name><tp:taxon-name-part taxon-name-part-type="genus" reg="Scythris">Scythris</tp:taxon-name-part></tp:taxon-name></italic><bold>61</bold><italic><tp:taxon-name><tp:taxon-name-part taxon-name-part-type="genus" reg="Scythris">S.</tp:taxon-name-part><tp:taxon-name-part taxon-name-part-type="species" reg="medullata">medullata</tp:taxon-name-part></tp:taxon-name></italic> Meyrick, 1916, genus combination incertae sedis, lectotype, slide <abbrev xmlns:xlink="http://www.w3.org/1999/xlink" xlink:title="John Frederick Gates Clarke" id="ABBRID0E56EK" xlink:type="simple">JFGC</abbrev> No. 8055 <bold>62</bold><italic><tp:taxon-name><tp:taxon-name-part taxon-name-part-type="genus" reg="Scythris">S.</tp:taxon-name-part><tp:taxon-name-part taxon-name-part-type="species" reg="notorrhoa">notorrhoa</tp:taxon-name-part></tp:taxon-name></italic> Meyrick, 1921, genus combination incertae sedis, lectotype, slide <abbrev xmlns:xlink="http://www.w3.org/1999/xlink" xlink:title="John Frederick Gates Clarke" id="ABBRID0EPAFK" xlink:type="simple">JFGC</abbrev> No. 8065.</p></caption><graphic xmlns:xlink="http://www.w3.org/1999/xlink" xlink:href="zookeys-1087-019-g020.jpg" position="float" orientation="portrait" xlink:type="simple" id="oo_649334.jpg"><uri content-type="original_file" xlink:type="simple">https://binary.pensoft.net/fig/649334</uri></graphic></fig><fig id="F31" position="float" orientation="portrait"><object-id xmlns:xlink="http://www.w3.org/1999/xlink" content-type="doi" xlink:type="simple">10.3897/zookeys.1087.64382.figure73</object-id><object-id xmlns:xlink="http://www.w3.org/1999/xlink" content-type="arpha" xlink:type="simple">5DBC4D76-6F72-5FF1-8204-DE96316A05BF</object-id><label>Figure 73.</label><caption><p>Female genitalia of <italic><tp:taxon-name><tp:taxon-name-part taxon-name-part-type="genus" reg="Scythris">Scythris</tp:taxon-name-part><tp:taxon-name-part taxon-name-part-type="species" reg="medullata">medullata</tp:taxon-name-part></tp:taxon-name></italic> Meyrick, 1916, genus combination incertae sedis, slide 2/17 Dec. 2019 KN.</p></caption><graphic xmlns:xlink="http://www.w3.org/1999/xlink" xlink:href="zookeys-1087-019-g031.jpg" position="float" orientation="portrait" xlink:type="simple" id="oo_649345.jpg"><uri content-type="original_file" xlink:type="simple">https://binary.pensoft.net/fig/649345</uri></graphic></fig><fig id="F38" position="float" orientation="portrait"><object-id xmlns:xlink="http://www.w3.org/1999/xlink" content-type="doi" xlink:type="simple">10.3897/zookeys.1087.64382.figure80</object-id><object-id xmlns:xlink="http://www.w3.org/1999/xlink" content-type="arpha" xlink:type="simple">E7E4C025-EF52-5BBC-87B4-FD58955C2B4A</object-id><label>Figure 80.</label><caption><p>Collecting site of <italic><tp:taxon-name><tp:taxon-name-part taxon-name-part-type="genus" reg="Scythris">Scythris</tp:taxon-name-part><tp:taxon-name-part taxon-name-part-type="species" reg="lequetepequensis">lequetepequensis</tp:taxon-name-part></tp:taxon-name></italic> sp. nov. and <italic><tp:taxon-name><tp:taxon-name-part taxon-name-part-type="genus" reg="Scythris">S.</tp:taxon-name-part><tp:taxon-name-part taxon-name-part-type="species" reg="medullata">medullata</tp:taxon-name-part></tp:taxon-name></italic> Meyr.: Peru, Lequetepeque River shore (200 m), 1 Feb. 2019.</p></caption><graphic xmlns:xlink="http://www.w3.org/1999/xlink" xlink:href="zookeys-1087-019-g038.jpg" position="float" orientation="portrait" xlink:type="simple" id="oo_649352.jpg"><uri content-type="original_file" xlink:type="simple">https://binary.pensoft.net/fig/649352</uri></graphic></fig></tp:treatment-sec><ref-list><ref id="B25"><mixed-citation xmlns:xlink="http://www.w3.org/1999/xlink" xlink:type="simple"><person-group><name name-style="western"><surname>Meyrick</surname><given-names>E</given-names></name></person-group> (<year>1916</year>) <source>Exotic Microlepidoptera vol. 2 (part 1).</source><publisher-name>Taylor and Francis</publisher-name>, <publisher-loc>Red Lion Court, Fleet Street</publisher-loc>, <size units="page">32 pp</size>. <ext-link xlink:href="https://www.biodiversitylibrary.org/page/9808406" ext-link-type="uri" xlink:type="simple">https://www.biodiversitylibrary.org/page/9808406</ext-link></mixed-citation></ref><ref id="B8"><mixed-citation xmlns:xlink="http://www.w3.org/1999/xlink" xlink:type="simple"><person-group><name name-style="western"><surname>Clarke</surname><given-names>JFG</given-names></name></person-group> (<year>1965</year>) Catalogue of the Type Specimens of Microlepidoptera in the British Museum (Natural History) described by Edward Meyrick, Volume V: 1–581. Trustees of the British Museum (Natural History), London. <ext-link xlink:href="https://www.biodiversitylibrary.org/page/42780382" ext-link-type="uri" xlink:type="simple">https://www.biodiversitylibrary.org/page/42780382</ext-link></mixed-citation></ref></ref-list></tp:taxon-treatment>
