# Supplementary material for: ﻿Revision of Neotropical Scythrididae moths and descriptions of 22 new species from Argentina, Chile, and Peru (Lepidoptera, Gelechioidea)
Source: Zookeys. 2022 Feb 22;1087:19–104. doi: 10.3897/zookeys.1087.64382 (PMC8888540; doi:10.3897/zookeys.1087.64382)
Supplement: XML Treatment for Scythris notorrhoa [file zookeys.1087.64382-treatment35.xml]

<!DOCTYPE tp:taxon-treatment
  PUBLIC "-//TaxonX//DTD Taxonomic Treatment Publishing DTD v0 20100105//EN" "tax-treatment-NSO.dtd">
<tp:taxon-treatment xmlns:tp="http://www.plazi.org/taxpub"><tp:treatment-meta><kwd-group><label>Taxon classification</label><kwd>
                    <named-content content-type="kingdom">Animalia</named-content>
                  </kwd><kwd>
                    <named-content content-type="order">Lepidoptera</named-content>
                  </kwd><kwd>
                    <named-content content-type="family">Scythrididae</named-content>
                  </kwd></kwd-group><mixed-citation publication-type="journal"><person-group><name><surname>Nupponen1</surname><given-names>Kari</given-names></name><name><surname>Sihvonen</surname><given-names>Pasi</given-names></name></person-group><article-title>﻿Revision of Neotropical <tp:taxon-name><tp:taxon-name-part taxon-name-part-type="family">Scythrididae</tp:taxon-name-part></tp:taxon-name> moths and descriptions of 22 new species from Argentina, Chile, and Peru (<tp:taxon-name><tp:taxon-name-part taxon-name-part-type="order">Lepidoptera</tp:taxon-name-part></tp:taxon-name>, <tp:taxon-name><tp:taxon-name-part taxon-name-part-type="superfamily">Gelechioidea</tp:taxon-name-part></tp:taxon-name>)</article-title><source>Zookeys</source><day>22</day><month>02</month><year>2022</year><volume>1087</volume><fpage>19</fpage><lpage>104</lpage><pub-id pub-id-type="doi">10.3897/zookeys.1087.64382</pub-id></mixed-citation></tp:treatment-meta><tp:nomenclature><label>﻿</label><tp:taxon-name>
                  <object-id xmlns:xlink="http://www.w3.org/1999/xlink" content-type="arpha" xlink:type="simple">9C9D8E3E-C687-5D60-8AD9-38B0DE793769</object-id>
                  <tp:taxon-name-part taxon-name-part-type="genus" reg="Scythris">Scythris</tp:taxon-name-part>
                  <tp:taxon-name-part taxon-name-part-type="species" reg="notorrhoa">notorrhoa</tp:taxon-name-part>
                </tp:taxon-name><tp:taxon-authority>(Meyrick, 1921), genus combination</tp:taxon-authority><tp:taxon-status xmlns:xlink="http://www.w3.org/1999/xlink" xlink:type="simple">incertae sedis</tp:taxon-status><xref ref-type="fig" rid="F6">Figs 34</xref><xref ref-type="fig" rid="F20">, 62</xref><tp:nomenclature-citation-list><tp:nomenclature-citation><tp:taxon-name>
                      <tp:taxon-name-part taxon-name-part-type="genus" reg="Scythris">Scythris</tp:taxon-name-part>
                      <tp:taxon-name-part taxon-name-part-type="species" reg="notorrhoa">notorrhoa</tp:taxon-name-part>
                    </tp:taxon-name><comment>Meyrick, 1921. Exotic Microlepidoptera, vol. 2 (part 14): 441.</comment></tp:nomenclature-citation></tp:nomenclature-citation-list></tp:nomenclature><tp:treatment-sec sec-type="material" id="SECID0E22GK"><title>Material examined.</title><p><bold><italic>Lectotype</italic>.</bold> Brazil • ♂; Amazonas, Manaos; 11.19.; Parish leg.; [genitalia slide] <abbrev xmlns:xlink="http://www.w3.org/1999/xlink" xlink:title="John Frederick Gates Clarke" id="ABBRID0EG3GK" xlink:type="simple">JFGC</abbrev> No. 8065; <named-content xmlns:xlink="http://www.w3.org/1999/xlink" content-type="dwc:institutional_code" xlink:type="simple">NHMUK</named-content> ID 010922363; <named-content xmlns:xlink="http://www.w3.org/1999/xlink" content-type="dwc:institutional_code" xlink:type="simple">NHMUK</named-content> slide ID 010316671; coll. <named-content xmlns:xlink="http://www.w3.org/1999/xlink" content-type="dwc:institutional_code" xlink:type="simple">NHMUK</named-content>.</p><p><bold><italic>Paralectotype</italic>.</bold> Brazil • 17 exx.; same data as for lectotype; coll. <named-content xmlns:xlink="http://www.w3.org/1999/xlink" content-type="dwc:institutional_code" xlink:type="simple">NHMUK</named-content>.</p></tp:treatment-sec><tp:treatment-sec sec-type="diagnosis" id="SECID0EF4GK"><title>Diagnosis.</title><p><italic><tp:taxon-name><tp:taxon-name-part taxon-name-part-type="genus" reg="Scythris">Scythris</tp:taxon-name-part><tp:taxon-name-part taxon-name-part-type="species" reg="dividua">dividua</tp:taxon-name-part></tp:taxon-name></italic>, <italic><tp:taxon-name><tp:taxon-name-part taxon-name-part-type="genus" reg="Scythris">S.</tp:taxon-name-part><tp:taxon-name-part taxon-name-part-type="species" reg="medullata">medullata</tp:taxon-name-part></tp:taxon-name></italic>, and <italic><tp:taxon-name><tp:taxon-name-part taxon-name-part-type="genus" reg="Scythris">S.</tp:taxon-name-part><tp:taxon-name-part taxon-name-part-type="species" reg="notorrhoa">notorrhoa</tp:taxon-name-part></tp:taxon-name></italic> are similar externally. Reliable determination can be achieved by genitalia examination (DNA barcodes not available for all these three taxa yet). Uncus pentagonal, heavily sclerotised in <italic><tp:taxon-name><tp:taxon-name-part taxon-name-part-type="genus" reg="Scythris"/><tp:taxon-name-part taxon-name-part-type="species" reg="dividua">dividua</tp:taxon-name-part></tp:taxon-name></italic>; rectangular, small, less sclerotised in <italic><tp:taxon-name><tp:taxon-name-part taxon-name-part-type="genus" reg="Scythris"/><tp:taxon-name-part taxon-name-part-type="species" reg="medullata">medullata</tp:taxon-name-part></tp:taxon-name></italic>; oval and heavily sclerotised in <italic><tp:taxon-name><tp:taxon-name-part taxon-name-part-type="genus" reg="Scythris"/><tp:taxon-name-part taxon-name-part-type="species" reg="notorrhoa">notorrhoa</tp:taxon-name-part></tp:taxon-name></italic>. Valvae narrow basally, inner margin without sclerotisations in <italic><tp:taxon-name><tp:taxon-name-part taxon-name-part-type="genus" reg="Scythris"/><tp:taxon-name-part taxon-name-part-type="species" reg="dividua">dividua</tp:taxon-name-part></tp:taxon-name></italic>; broad basally, inner margin with minute sclerotisation in <italic><tp:taxon-name><tp:taxon-name-part taxon-name-part-type="genus" reg="Scythris"/><tp:taxon-name-part taxon-name-part-type="species" reg="medullata">medullata</tp:taxon-name-part></tp:taxon-name></italic>; asymmetrical, inner margin with large sclerotisations in <italic><tp:taxon-name><tp:taxon-name-part taxon-name-part-type="genus" reg="Scythris"/><tp:taxon-name-part taxon-name-part-type="species" reg="notorrhoa">notorrhoa</tp:taxon-name-part></tp:taxon-name></italic>. Segment VIII distinct in each three species, see illustrations.</p></tp:treatment-sec><tp:treatment-sec sec-type="description" id="SECID0EIAHK"><title>Description.</title><p>The original description is quoted: “♂ ♀. 10–12 mm. Head bronzy-fuscous, sides ochreous-whitish, or in ♂ wholly suffused ochreous-whitish. Palpi fuscous more or less suffused ochreous-whitish. Thorax dark bronzy-fuscous, an ochreous-whitish, on inner side of patagia, in ♂ more or less suffused ochreous-whitish. Abdomen dark grey, beneath suffused ochreous-whitish. Forewings ♂ fuscous, ♀ dark bronzy-fuscous: a broad ochreous-whitish median stripe from base to termen, sometimes with slight apical projection above, dorsal area below this stripe in ♂ wholly suffused ochreous-whitish, plical stigma sometimes marked on lower margin of stripe: cilia grey, in ♂ paler and more or less suffused ochreous-whitish on termen. Hindwings 0.6, 4 and 5 separate; dark grey; cilia grey.”</p><p><bold><italic>Male genitalia</italic>.</bold> Uncus heavily sclerotised, oval, slightly pointed on apex, surface granulate. Tegumen hood-shaped. Valvae asymmetrical, margins reinforced at basal 1/3: left valva longer, rather narrow, subapically with elongated and heavily sclerotised ventral extension, apex with long setae; right valva beyond middle with two large and complex heavily sclerotised extensions, apex with long setae. Phallus not detected on the lectotype slide (<abbrev xmlns:xlink="http://www.w3.org/1999/xlink" xlink:title="John Frederick Gates Clarke" id="ABBRID0EUAHK" xlink:type="simple">JFGC</abbrev> No. 8065). Sternum VIII large asymmetrical plate; basal portion rectangular; anteriorly with deep quadrangular concavity; posteriorly with two extensions: one short, the other triangularly extended with three stout apical pegs. Tergum VIII pentagonal, posteriorly extended, apically with six stout pegs; anteriorly with deep U-shaped concavity.</p><p><bold><italic>Female genitalia</italic>.</bold> Not dissected.</p></tp:treatment-sec><tp:treatment-sec sec-type="distribution" id="SECID0E6AHK"><title>Distribution.</title><p>Brazil.</p></tp:treatment-sec><tp:treatment-sec sec-type="remarks" id="SECID0EEBHK"><title>Remarks.</title><p>Originally the type series comprised 80 specimens, but only 20 specimens remain in the Meyrick collection (<xref ref-type="bibr" rid="B8">Clarke 1965</xref>).</p></tp:treatment-sec><tp:treatment-sec><!--Section generated to contain objects referenced in tp:taxon-treatment.--><fig id="F6" position="float" orientation="portrait"><object-id xmlns:xlink="http://www.w3.org/1999/xlink" content-type="doi" xlink:type="simple">10.3897/zookeys.1087.64382.figures30-34</object-id><object-id xmlns:xlink="http://www.w3.org/1999/xlink" content-type="arpha" xlink:type="simple">E8981963-25A2-5A74-80C8-6478D92C47D8</object-id><label>Figures 30–34.</label><caption><p><tp:taxon-name><tp:taxon-name-part taxon-name-part-type="family">Scythrididae</tp:taxon-name-part></tp:taxon-name> adults, genus <italic><tp:taxon-name><tp:taxon-name-part taxon-name-part-type="genus" reg="Scythris">Scythris</tp:taxon-name-part></tp:taxon-name></italic><bold>30</bold><italic><tp:taxon-name><tp:taxon-name-part taxon-name-part-type="genus" reg="Scythris">S.</tp:taxon-name-part><tp:taxon-name-part taxon-name-part-type="species" reg="andensis">andensis</tp:taxon-name-part></tp:taxon-name></italic> Nupponen sp. nov., genus combination incertae sedis, male, holotype <bold>31</bold><italic><tp:taxon-name><tp:taxon-name-part taxon-name-part-type="genus" reg="Scythris">S.</tp:taxon-name-part><tp:taxon-name-part taxon-name-part-type="species" reg="mendozaensis">mendozaensis</tp:taxon-name-part></tp:taxon-name></italic> Nupponen sp. nov., genus combination incertae sedis, female, holotype <bold>32</bold><italic><tp:taxon-name><tp:taxon-name-part taxon-name-part-type="genus" reg="Scythris">S.</tp:taxon-name-part><tp:taxon-name-part taxon-name-part-type="species" reg="dividua">dividua</tp:taxon-name-part></tp:taxon-name></italic> Meyrick, 1916, genus combination incertae sedis, male, lectotype <bold>33A</bold><italic><tp:taxon-name><tp:taxon-name-part taxon-name-part-type="genus" reg="Scythris">S.</tp:taxon-name-part><tp:taxon-name-part taxon-name-part-type="species" reg="medullata">medullata</tp:taxon-name-part></tp:taxon-name></italic> Meyrick, genus combination incertae sedis, 1916, male, lectotype <bold>33B</bold><italic><tp:taxon-name><tp:taxon-name-part taxon-name-part-type="genus" reg="Scythris">S.</tp:taxon-name-part><tp:taxon-name-part taxon-name-part-type="species" reg="medullata">medullata</tp:taxon-name-part></tp:taxon-name></italic> Meyrick, 1916, genus combination incertae sedis, male <bold>34</bold><italic><tp:taxon-name><tp:taxon-name-part taxon-name-part-type="genus" reg="Scythris">S.</tp:taxon-name-part><tp:taxon-name-part taxon-name-part-type="species" reg="notorrhoa">notorrhoa</tp:taxon-name-part></tp:taxon-name></italic> Meyrick, 1921, genus combination incertae sedis, male, lectotype.</p></caption><graphic xmlns:xlink="http://www.w3.org/1999/xlink" xlink:href="zookeys-1087-019-g006.jpg" position="float" orientation="portrait" xlink:type="simple" id="oo_649320.jpg"><uri content-type="original_file" xlink:type="simple">https://binary.pensoft.net/fig/649320</uri></graphic></fig><fig id="F20" position="float" orientation="portrait"><object-id xmlns:xlink="http://www.w3.org/1999/xlink" content-type="doi" xlink:type="simple">10.3897/zookeys.1087.64382.figures61-62</object-id><object-id xmlns:xlink="http://www.w3.org/1999/xlink" content-type="arpha" xlink:type="simple">A072D062-C1F8-5370-81F7-2B91A67664C7</object-id><label>Figures 61–62.</label><caption><p>Male genitalia of <italic><tp:taxon-name><tp:taxon-name-part taxon-name-part-type="genus" reg="Scythris">Scythris</tp:taxon-name-part></tp:taxon-name></italic><bold>61</bold><italic><tp:taxon-name><tp:taxon-name-part taxon-name-part-type="genus" reg="Scythris">S.</tp:taxon-name-part><tp:taxon-name-part taxon-name-part-type="species" reg="medullata">medullata</tp:taxon-name-part></tp:taxon-name></italic> Meyrick, 1916, genus combination incertae sedis, lectotype, slide <abbrev xmlns:xlink="http://www.w3.org/1999/xlink" xlink:title="John Frederick Gates Clarke" id="ABBRID0E56EK" xlink:type="simple">JFGC</abbrev> No. 8055 <bold>62</bold><italic><tp:taxon-name><tp:taxon-name-part taxon-name-part-type="genus" reg="Scythris">S.</tp:taxon-name-part><tp:taxon-name-part taxon-name-part-type="species" reg="notorrhoa">notorrhoa</tp:taxon-name-part></tp:taxon-name></italic> Meyrick, 1921, genus combination incertae sedis, lectotype, slide <abbrev xmlns:xlink="http://www.w3.org/1999/xlink" xlink:title="John Frederick Gates Clarke" id="ABBRID0EPAFK" xlink:type="simple">JFGC</abbrev> No. 8065.</p></caption><graphic xmlns:xlink="http://www.w3.org/1999/xlink" xlink:href="zookeys-1087-019-g020.jpg" position="float" orientation="portrait" xlink:type="simple" id="oo_649334.jpg"><uri content-type="original_file" xlink:type="simple">https://binary.pensoft.net/fig/649334</uri></graphic></fig></tp:treatment-sec><ref-list><ref id="B8"><mixed-citation xmlns:xlink="http://www.w3.org/1999/xlink" xlink:type="simple"><person-group><name name-style="western"><surname>Clarke</surname><given-names>JFG</given-names></name></person-group> (<year>1965</year>) Catalogue of the Type Specimens of Microlepidoptera in the British Museum (Natural History) described by Edward Meyrick, Volume V: 1–581. Trustees of the British Museum (Natural History), London. <ext-link xlink:href="https://www.biodiversitylibrary.org/page/42780382" ext-link-type="uri" xlink:type="simple">https://www.biodiversitylibrary.org/page/42780382</ext-link></mixed-citation></ref></ref-list></tp:taxon-treatment>
