# Supplementary material for: ﻿Revision of Neotropical Scythrididae moths and descriptions of 22 new species from Argentina, Chile, and Peru (Lepidoptera, Gelechioidea)
Source: Zookeys. 2022 Feb 22;1087:19–104. doi: 10.3897/zookeys.1087.64382 (PMC8888540; doi:10.3897/zookeys.1087.64382)
Supplement: XML Treatment for Syntetrernis neocompsa [file zookeys.1087.64382-treatment36.xml]

<!DOCTYPE tp:taxon-treatment
  PUBLIC "-//TaxonX//DTD Taxonomic Treatment Publishing DTD v0 20100105//EN" "tax-treatment-NSO.dtd">
<tp:taxon-treatment xmlns:tp="http://www.plazi.org/taxpub"><tp:treatment-meta><kwd-group><label>Taxon classification</label><kwd>
                    <named-content content-type="kingdom">Animalia</named-content>
                  </kwd><kwd>
                    <named-content content-type="order">Lepidoptera</named-content>
                  </kwd><kwd>
                    <named-content content-type="family">Scythrididae</named-content>
                  </kwd></kwd-group><mixed-citation publication-type="journal"><person-group><name><surname>Nupponen1</surname><given-names>Kari</given-names></name><name><surname>Sihvonen</surname><given-names>Pasi</given-names></name></person-group><article-title>﻿Revision of Neotropical <tp:taxon-name><tp:taxon-name-part taxon-name-part-type="family">Scythrididae</tp:taxon-name-part></tp:taxon-name> moths and descriptions of 22 new species from Argentina, Chile, and Peru (<tp:taxon-name><tp:taxon-name-part taxon-name-part-type="order">Lepidoptera</tp:taxon-name-part></tp:taxon-name>, <tp:taxon-name><tp:taxon-name-part taxon-name-part-type="superfamily">Gelechioidea</tp:taxon-name-part></tp:taxon-name>)</article-title><source>Zookeys</source><day>22</day><month>02</month><year>2022</year><volume>1087</volume><fpage>19</fpage><lpage>104</lpage><pub-id pub-id-type="doi">10.3897/zookeys.1087.64382</pub-id></mixed-citation></tp:treatment-meta><tp:nomenclature><label>﻿</label><tp:taxon-name>
                  <object-id xmlns:xlink="http://www.w3.org/1999/xlink" content-type="arpha" xlink:type="simple">33A783EB-5C14-5F47-A2EB-B7CD79B801F0</object-id>
                  <tp:taxon-name-part taxon-name-part-type="genus" reg="Syntetrernis">Syntetrernis</tp:taxon-name-part>
                  <tp:taxon-name-part taxon-name-part-type="species" reg="neocompsa">neocompsa</tp:taxon-name-part>
                </tp:taxon-name><tp:taxon-authority>Meyrick, 1933, Cosmopterigidae</tp:taxon-authority><tp:taxon-status xmlns:xlink="http://www.w3.org/1999/xlink" xlink:type="simple">incertae sedis</tp:taxon-status><xref ref-type="fig" rid="F32">Fig. 74</xref><tp:nomenclature-citation-list><tp:nomenclature-citation><tp:taxon-name>
                      <tp:taxon-name-part taxon-name-part-type="genus" reg="Syntetrernis">Syntetrernis</tp:taxon-name-part>
                      <tp:taxon-name-part taxon-name-part-type="species" reg="neocompsa">neocompsa</tp:taxon-name-part>
                    </tp:taxon-name><comment>Meyrick, 1933. Exotic Microlepidoptera, vol. 4 (part 14): 428.</comment></tp:nomenclature-citation><tp:nomenclature-citation><tp:taxon-name>
                      <tp:taxon-name-part taxon-name-part-type="genus" reg="Scythris">Scythris</tp:taxon-name-part>
                      <tp:taxon-name-part taxon-name-part-type="species" reg="neocompsa">neocompsa</tp:taxon-name-part>
                    </tp:taxon-name><comment>(Meyrick, 1933). Transferred from <tp:taxon-name><tp:taxon-name-part taxon-name-part-type="family">Cosmopterigidae</tp:taxon-name-part></tp:taxon-name> to <tp:taxon-name><tp:taxon-name-part taxon-name-part-type="family">Scythrididae</tp:taxon-name-part></tp:taxon-name>: <tp:taxon-name><tp:taxon-name-part taxon-name-part-type="genus" reg="Scythris">Scythris</tp:taxon-name-part></tp:taxon-name>, but without evidence to support the transfer (<xref ref-type="bibr" rid="B12">Hodges 1997</xref>).</comment></tp:nomenclature-citation></tp:nomenclature-citation-list></tp:nomenclature><tp:treatment-sec sec-type="material" id="SECID0EQEHK"><title>Material examined.</title><p><bold><italic>Holotype</italic>.</bold> Argentina • ♀; Alta Grazia; CB. .32; C. Bruch leg.; [genitalia slide] <abbrev xmlns:xlink="http://www.w3.org/1999/xlink" xlink:title="John Frederick Gates Clarke" id="ABBRID0E2EHK" xlink:type="simple">JFGC</abbrev> No. 6153; <named-content xmlns:xlink="http://www.w3.org/1999/xlink" content-type="dwc:institutional_code" xlink:type="simple">NHMUK</named-content> ID 010922354; <named-content xmlns:xlink="http://www.w3.org/1999/xlink" content-type="dwc:institutional_code" xlink:type="simple">NHMUK</named-content> slide ID 010316673; coll. <named-content xmlns:xlink="http://www.w3.org/1999/xlink" content-type="dwc:institutional_code" xlink:type="simple">NHMUK</named-content>.</p></tp:treatment-sec><tp:treatment-sec sec-type="diagnosis" id="SECID0EOFHK"><title>Diagnosis.</title><p>Unmistakeable both externally (wings, thorax and head brownish-grey with white streaks) and by a characteristic ring-shaped sterigma in the female genitalia.</p></tp:treatment-sec><tp:treatment-sec sec-type="description" id="SECID0ETFHK"><title>Description.</title><p>The original description is quoted: “Wingspan 17 mm ♂. Head light brownish-grey, white lateral streaks. Palpi white, second joint with grey subapical ring, terminal joint with grey lateral line. Thorax light brownish-grey, five light lines. Forewings narrow-lanceolate; grey-brownish; markings white; a short very oblique streak from base of costa; a fine line on dorsal edge towards base; an oblique streak from costa at 0.2 to fold; an oblique streak from costa at 0.4 in an even curve through middle of disc to costa at 0.8; a line running from fold at 0.4 to dorsum in middle of wing, thence to disc at 0.66, and returning to termen beyond tornus; a streak from disc at 0.75 to apex: cilia light brownish-grey, a white bar at apex and finer one above tornus. Hindwings and cilia grey.”</p><p><bold><italic>Female genitalia</italic>.</bold> The genitalia are partly destroyed by museum pests. Sterigma thick ring-shaped. Ostium round, situated approximately at middle of sterigma, lateral margins reinforced by semi-circular and arched sclerotisations. Apophyses anteriores 0.8 × length of apophyses posteriores.</p></tp:treatment-sec><tp:treatment-sec sec-type="distribution" id="SECID0E6FHK"><title>Distribution.</title><p>Argentina.</p></tp:treatment-sec><tp:treatment-sec sec-type="remarks" id="SECID0EEGHK"><title>Remarks.</title><p>Male unknown. <italic><tp:taxon-name><tp:taxon-name-part taxon-name-part-type="genus" reg="Syntetrernis">Syntetrernis</tp:taxon-name-part><tp:taxon-name-part taxon-name-part-type="species" reg="neocompsa">neocompsa</tp:taxon-name-part></tp:taxon-name></italic> Meyrick, 1933 is transferred from <tp:taxon-name><tp:taxon-name-part taxon-name-part-type="family">Scythrididae</tp:taxon-name-part></tp:taxon-name> (<xref ref-type="bibr" rid="B12">Hodges 1997</xref>) to <tp:taxon-name><tp:taxon-name-part taxon-name-part-type="family">Cosmopterigidae</tp:taxon-name-part></tp:taxon-name> incertae sedis, following a consultation with Jean-François Landry (pers. comm.): “An examination of the type, shown in Fig. <xref ref-type="fig" rid="F32">74</xref>, strongly suggests that it is not a <tp:taxon-name><tp:taxon-name-part taxon-name-part-type="family">Scythrididae</tp:taxon-name-part></tp:taxon-name>. The long, sickle-shaped labial palps are not found in scythridids; some spatulate scales are discernible on the head (vertex), and such scales are not found in scythridids but in other gelechioid families such as <tp:taxon-name><tp:taxon-name-part taxon-name-part-type="family">Cosmopterigidae</tp:taxon-name-part></tp:taxon-name>, <tp:taxon-name><tp:taxon-name-part taxon-name-part-type="family">Momphidae</tp:taxon-name-part></tp:taxon-name>, and <tp:taxon-name><tp:taxon-name-part taxon-name-part-type="family">Gelechiidae</tp:taxon-name-part></tp:taxon-name>. The forewing pattern is atypical of scythridids (not trustworthy by itself but significant combined with the other characters). The female genitalia (Fig. <xref ref-type="fig" rid="F32">74B</xref>) shows a sterigma that is reminiscent of some <tp:taxon-name><tp:taxon-name-part taxon-name-part-type="family">Cosmopterigidae</tp:taxon-name-part></tp:taxon-name> (e.g.<italic><tp:taxon-name><tp:taxon-name-part taxon-name-part-type="genus" reg="Triclonella">Triclonella</tp:taxon-name-part></tp:taxon-name></italic> Busck, 1901, <italic><tp:taxon-name><tp:taxon-name-part taxon-name-part-type="genus" reg="Hyposmocoma">Hyposmocoma</tp:taxon-name-part></tp:taxon-name></italic> Butler, 1881, <italic><tp:taxon-name><tp:taxon-name-part taxon-name-part-type="genus" reg="Asymphorodes">Asymphorodes</tp:taxon-name-part></tp:taxon-name></italic> Meyrick, 1929). These features suggest that this is likely a <tp:taxon-name><tp:taxon-name-part taxon-name-part-type="family">Cosmopterigidae</tp:taxon-name-part></tp:taxon-name>. The original genus <italic><tp:taxon-name><tp:taxon-name-part taxon-name-part-type="genus" reg="Syntetrernis">Syntetrernis</tp:taxon-name-part></tp:taxon-name></italic> was transferred to <tp:taxon-name><tp:taxon-name-part taxon-name-part-type="subfamily">Parametriotinae</tp:taxon-name-part></tp:taxon-name> (now in <tp:taxon-name><tp:taxon-name-part taxon-name-part-type="family">Elachistidae</tp:taxon-name-part></tp:taxon-name>) by <xref ref-type="bibr" rid="B12">Hodges (1997)</xref>, however, the taxon <italic><tp:taxon-name><tp:taxon-name-part taxon-name-part-type="genus" reg="Syntetrernis"/><tp:taxon-name-part taxon-name-part-type="species" reg="neocompsa">neocompsa</tp:taxon-name-part></tp:taxon-name></italic> doubtfully matches that subfamily.” The male is unknown.</p></tp:treatment-sec><tp:treatment-sec><!--Section generated to contain objects referenced in tp:taxon-treatment.--><fig id="F32" position="float" orientation="portrait"><object-id xmlns:xlink="http://www.w3.org/1999/xlink" content-type="doi" xlink:type="simple">10.3897/zookeys.1087.64382.figure74</object-id><object-id xmlns:xlink="http://www.w3.org/1999/xlink" content-type="arpha" xlink:type="simple">E864F3EC-9C16-53E2-A255-C251D8B7BD33</object-id><label>Figure 74.</label><caption><p>Holotype female of <italic><tp:taxon-name><tp:taxon-name-part taxon-name-part-type="genus" reg="Syntetrernis">Syntetrernis</tp:taxon-name-part><tp:taxon-name-part taxon-name-part-type="species" reg="neocompsa">neocompsa</tp:taxon-name-part></tp:taxon-name></italic> Meyrick, 1933, transferred from <tp:taxon-name><tp:taxon-name-part taxon-name-part-type="family">Scythrididae</tp:taxon-name-part></tp:taxon-name> (<xref ref-type="bibr" rid="B12">Hodges 1997</xref>) to <tp:taxon-name><tp:taxon-name-part taxon-name-part-type="family">Cosmopterigidae</tp:taxon-name-part></tp:taxon-name> incertae sedis (revised classification) <bold>A</bold> adult, Argentina: Alta Grazia (coll. <named-content xmlns:xlink="http://www.w3.org/1999/xlink" content-type="dwc:institutional_code" xlink:type="simple">NHMUK</named-content>) <bold>B</bold> genitalia, slide <abbrev xmlns:xlink="http://www.w3.org/1999/xlink" xlink:title="John Frederick Gates Clarke" id="ABBRID0EKKFK" xlink:type="simple">JFGC</abbrev> No. 6153.</p></caption><graphic xmlns:xlink="http://www.w3.org/1999/xlink" xlink:href="zookeys-1087-019-g032.jpg" position="float" orientation="portrait" xlink:type="simple" id="oo_649346.jpg"><uri content-type="original_file" xlink:type="simple">https://binary.pensoft.net/fig/649346</uri></graphic></fig></tp:treatment-sec><ref-list><ref id="B12"><mixed-citation xmlns:xlink="http://www.w3.org/1999/xlink" xlink:type="simple"><person-group><name name-style="western"><surname>Hodges</surname><given-names>RW</given-names></name></person-group> (<year>1997</year>) <article-title>A new agonoxenine moth damaging <italic><tp:taxon-name><tp:taxon-name-part taxon-name-part-type="genus">Araucaria</tp:taxon-name-part><tp:taxon-name-part taxon-name-part-type="species">araucana</tp:taxon-name-part></tp:taxon-name></italic> needles in Western Argentina and notes on the Neotropical Agonoxenine fauna (<tp:taxon-name><tp:taxon-name-part taxon-name-part-type="order">Lepidoptera</tp:taxon-name-part></tp:taxon-name>: <tp:taxon-name><tp:taxon-name-part taxon-name-part-type="superfamily">Gelechioidea</tp:taxon-name-part></tp:taxon-name>: <tp:taxon-name><tp:taxon-name-part taxon-name-part-type="family">Elachistidae</tp:taxon-name-part></tp:taxon-name>).</article-title><source>Proceedings of the Entomological Society of Washington</source><volume>99</volume>(<issue>2</issue>): <fpage>267</fpage>–<lpage>278</lpage>. <ext-link xlink:href="https://www.biodiversitylibrary.org/page/16212934" ext-link-type="uri" xlink:type="simple">https://www.biodiversitylibrary.org/page/16212934</ext-link></mixed-citation></ref></ref-list></tp:taxon-treatment>
