# Supplementary material for: ﻿Revision of Neotropical Scythrididae moths and descriptions of 22 new species from Argentina, Chile, and Peru (Lepidoptera, Gelechioidea)
Source: Zookeys. 2022 Feb 22;1087:19–104. doi: 10.3897/zookeys.1087.64382 (PMC8888540; doi:10.3897/zookeys.1087.64382)
Supplement: Supplementary material 1 — Supplementary file 1 [file zookeys-1087-019-s001.xlsx]

## Sheet: Lab Sheet
Supplement 1. DNA barcodes, the associated GenBank accession numbers and other metadata.
Nupponen & Sihvonen "Revision of Neotropical Scythrididae fauna"
Dataset	DS-SCYNEO (35 records)
Process ID	Sample ID	Field ID	BIN	COI-5P Seq. Length	COI-5P GenBank Accession number	Collection Date	Identification	Life Stage
SCYPA128-19	KN01064	CCDB-17710_C9	BOLD:ADZ5420	653[0n]	MW564613	27-Jan-2017	Scythris andensis	adult
SCYPA130-19	KN01066	CCDB-17710_C11	BOLD:ADZ5420	652[0n]	MW564608	27-Jan-2017	Scythris andensis	adult
SCYPA127-19	KN01063	CCDB-17710_C8	BOLD:ADZ5420	654[0n]	MW564590	27-Jan-2017	Scythris andensis	adult
SCYPA102-19	KN01038	CCDB-17710_A7	BOLD:ADY9489	640[0n]	MW564600	18-Sep-2017	Scythris angulisociella	adult
SCYPA126-19	KN01062	CCDB-17710_C7	BOLD:ADZ2684	651[0n]	MW564606	19-Sep-2017	Scythris ankylosauroides	adult
SCYPA124-19	KN01060	CCDB-17710_C5	BOLD:ADZ2684	653[0n]	MW564597	20-Sep-2017	Scythris ankylosauroides	adult
SCYPA123-19	KN01059	CCDB-17710_C4	BOLD:ADZ2684	654[0n]	MW564599	20-Sep-2017	Scythris ankylosauroides	adult
SCYPA120-19	KN01056	CCDB-17710_C1	BOLD:ADY8267	654[0n]	MW564589	25-Jan-2017	Scythris bicoloristrigella	adult
SCYPA160-19	KN01096	CCDB-17710_F5	BOLD:ADZ5419	644[0n]	MW564622	01-Feb-2017	Scythris chilensis	adult
SCYPA105-19	KN01041	CCDB-17710_A10	BOLD:ADY6339	655[0n]	MW564619	19-Sep-2017	Scythris curvisociella	adult
SCYPA108-19	KN01044	CCDB-17710_B1	BOLD:ADY6755	653[0n]	MW564607	19-Sep-2017	Scythris depressa	adult
SCYPA116-19	KN01052	CCDB-17710_B9	BOLD:ADY7318	652[0n]	MW564615	19-Sep-2017	Scythris directiphallella	adult
SCYPA117-19	KN01053	CCDB-17710_B10	BOLD:ADY9699	653[0n]	MW564594	24-Sep-2017	Scythris furciphallella	adult
SCYPA114-19	KN01050	CCDB-17710_B7	BOLD:ADY9699	652[0n]	MW564588	27-Jan-2017	Scythris furciphallella	adult
SCYPA096-19	KN01032	CCDB-17710_A1	BOLD:ADY8793	651[0n]	MW564591	23-Sep-2017	Scythris manchaoensis	adult
SCYPA149-19	KN01085	CCDB-17710_E6	BOLD:ADZ5133	651[0n]	MW564601	31-Jan-2019	Scythris medullata	adult
SCYPA148-19	KN01084	CCDB-17710_E5	BOLD:ADZ5133	640[0n]	MW564592	31-Jan-2019	Scythris medullata	adult
SCYPA146-19	KN01082	CCDB-17710_E3	BOLD:ADZ5133	641[0n]	MW564614	04-Feb-2019	Scythris medullata	adult
SCYPA145-19	KN01081	CCDB-17710_E2	BOLD:ADZ5133	652[0n]	MW564602	01-Feb-2019	Scythris medullata	adult
SCYPA143-19	KN01079	CCDB-17710_D12	BOLD:ADZ5133	651[0n]	MW564617	01-Feb-2019	Scythris medullata	adult
SCYPA112-19	KN01048	CCDB-17710_B5	BOLD:ADZ5134	652[0n]	MW564609	25-Jan-2017	Scythris mendozaensis	adult
SCYPA111-19	KN01047	CCDB-17710_B4	BOLD:ADY8268	653[0n]	MW564621	19-Sep-2017	Scythris pozohondaensis	adult
SCYPA113-19	KN01049	CCDB-17710_B6	BOLD:ADZ5132	652[0n]	MW564603	21-Sep-2017	Scythris saldaitisi	adult
SCYPA098-19	KN01034	CCDB-17710_A3	BOLD:ADY7738	651[0n]	MW564612	24-Sep-2017	Scythris salinagrandensis	adult
SCYPA097-19	KN01033	CCDB-17710_A2	BOLD:ADY7738	653[0n]	MW564616	24-Sep-2017	Scythris salinagrandensis	adult
SCYPA100-19	KN01036	CCDB-17710_A5	BOLD:ADZ5418	654[0n]	MW564611	18-Sep-2017	Scythris sanfranciscoensis	adult
SCYPA099-19	KN01035	CCDB-17710_A4	BOLD:ADZ5418	653[0n]	MW564618	18-Sep-2017	Scythris sanfranciscoensis	adult
SCYPA109-19	KN01045	CCDB-17710_B2	BOLD:ADY6426	653[0n]	MW564620	26-Jan-2017	Scythris spiniuncus	adult
SCYPA110-19	KN01046	CCDB-17710_B3	BOLD:ADZ0695	640[0n]	MW564596	19-Sep-2017	Scythris subdimota	adult
SCYPA115-19	KN01051	CCDB-17710_B8	BOLD:ADY8789	651[0n]	MW564604	19-Sep-2017	Scythris angustivalvella	adult
SCYPA104-19	KN01040	CCDB-17710_A9	BOLD:ADZ0119	650[0n]	MW564598	22-Sep-2017	Scythris tetrafasciella	adult
SCYPA141-19	KN01077	CCDB-17710_D10	BOLD:ADZ4797	640[0n]	MW564605	31-Jan-2019	Scythris tibicina	adult
SCYPA140-19	KN01076	CCDB-17710_D9	BOLD:ADZ4797	640[0n]	MW564595	31-Jan-2019	Scythris tibicina	adult
SCYPA139-19	KN01075	CCDB-17710_D8	BOLD:ADZ4797	653[0n]	MW564593	05-Feb-2019	Scythris tibicina	adult
SCYPA106-19	KN01042	CCDB-17710_A11	BOLD:ADZ5721	653[0n]	MW564610	25-Jan-2017	Scythris tigrensis	adult
